# Supplementary material for: Species-specific gene regulatory network rewiring mediated by the GATA-type regulator NsdD in Aspergillus
Source: mBio. 2025 Jul 3;16(8):e01181-25. doi: 10.1128/mbio.01181-25 (PMC12345274; doi:10.1128/mbio.01181-25)
Supplement: Gene annotation — The old version of Aspergillus flavus gene annotation (AFLA_ ID format). [file mbio.01181-25-s0002.xlsx]

## Sheet: Sheet1
The old version of Aspergillus flavus gene annotation.
#Replicon Name	Replicon Accession	Start	Stop	Strand	GeneID	Locus tag	Gene name	Length	Protein name	Protein product
Un	NW_002477237.1	1195	3107	-	7917688	AFLA_071780		498	Dyp-type peroxidase family protein	XP_002372136.1
Un	NW_002477237.1	4786	6873	+	7913299	AFLA_071790		695	galactose oxidase, putative	XP_002372137.1
Un	NW_002477237.1	6996	8443	-	7913300	AFLA_071800		172	branched-chain amino acid aminotransferase, putative	XP_002372138.1
Un	NW_002477237.1	9225	10798	-	7913301	AFLA_071910		483	MFS tranporter, putative	XP_002372139.1
Un	NW_002477237.1	11398	13024	-	7913302	AFLA_071920		458	class III aminotransferase, putative	XP_002372140.1
Un	NW_002477237.1	15076	15808	+	7913303	AFLA_072030		189	conserved hypothetical protein	XP_002372141.1
Un	NW_002477237.1	18032	21412	-	7913304	AFLA_072140		203	cysteine-rich secretory protein, putative	XP_002372142.1
Un	NW_002477237.1	22589	24237	+	7913305	AFLA_072150		260	cytochrome P450, putative	XP_002372143.1
Un	NW_002477237.1	25098	26177	+	7913306	AFLA_072160		318	conserved hypothetical protein	XP_002372144.1
Un	NW_002477237.1	26507	27835	-	7913307	AFLA_072170		442	ADP-ribosylglycohydrolase, putative	XP_002372145.1
Un	NW_002477237.1	28311	30396	+	7913308	AFLA_072280		339	hypothetical protein AFLA_072280	XP_002372146.1
Un	NW_002477237.1	30409	30846	+	7913309	AFLA_072290		145	conserved hypothetical protein	XP_002372147.1
Un	NW_002477237.1	31135	31377	-	7913310	AFLA_072300		80	hypothetical protein AFLA_072300	XP_002372148.1
Un	NW_002477237.1	31678	32568	-	7913311	AFLA_072310		255	conserved hypothetical protein	XP_002372149.1
Un	NW_002477237.1	36692	38517	+	7913312	AFLA_072320		428	sugar transporter, putative	XP_002372150.1
Un	NW_002477237.1	38946	40199	-	7913313	AFLA_072330		417	disulfide oxidoreductase, putative	XP_002372151.1
Un	NW_002477237.1	41026	42599	+	7913314	AFLA_072340		376	alcohol dehydrogenase, putative	XP_002372152.1
Un	NW_002477237.1	47570	48226	-	7913315	AFLA_072350		218	conserved hypothetical protein	XP_002372153.1
Un	NW_002477237.1	55726	57538	+	7913316	AFLA_072360		540	benzoate 4-monooxygenase cytochrome P450, putative	XP_002372154.1
Un	NW_002477237.1	58521	59587	+	7913317	AFLA_072370		231	hexokinase, putative	XP_002372155.1
Un	NW_002477237.1	60785	62017	-	7913318	AFLA_072380		331	conserved hypothetical protein	XP_002372156.1
Un	NW_002477237.1	62958	63850	-	7913319	AFLA_072390		272	srpk, putative	XP_002372157.1
Un	NW_002477237.1	64480	65016	-	7913320	AFLA_072400		178	conserved hypothetical protein	XP_002372158.1
Un	NW_002477237.1	65240	65889	-	7913321	AFLA_072410		191	conserved hypothetical protein	XP_002372159.1
Un	NW_002477237.1	66724	73457	-	7913322	AFLA_072420		1839	hypothetical protein AFLA_072420	XP_002372160.1
Un	NW_002477237.1	78135	80851	+	7913323	AFLA_072430		778	hypothetical protein AFLA_072430	XP_002372161.1
Un	NW_002477237.1	81222	81840	-	7913324	AFLA_072440		186	hypothetical protein AFLA_072440	XP_002372162.1
Un	NW_002477237.1	83496	84410	+	7913325	AFLA_072450		304	conserved hypothetical protein	XP_002372163.1
Un	NW_002477237.1	85021	88813	-	7913326	AFLA_072460		1056	conserved hypothetical protein	XP_002372164.1
Un	NW_002477237.1	89692	90713	-	7913327	AFLA_072470		316	conserved hypothetical protein	XP_002372165.1
Un	NW_002477237.1	91611	92528	+	7913328	AFLA_072480		305	conserved hypothetical protein	XP_002372166.1
Un	NW_002477237.1	92876	93196	-	7913329	AFLA_072490		90	hypothetical protein AFLA_072490	XP_002372167.1
Un	NW_002477237.1	93979	95894	+	7913330	AFLA_072500		559	conserved hypothetical protein	XP_002372168.1
Un	NW_002477237.1	99301	100224	+	7913331	AFLA_072510		230	hypothetical protein AFLA_072510	XP_002372169.1
Un	NW_002477237.1	100393	101539	+	7913332	AFLA_072520		319	3-hydroxyisobutyrate dehydrogenase, putative	XP_002372170.1
Un	NW_002477237.1	102606	104219	+	7913333	AFLA_072530		518	allantoate permease, putative	XP_002372171.1
Un	NW_002477237.1	105046	106374	+	7913334	AFLA_072540		422	3-hydroxyisobutyrate dehydrogenase, putative	XP_002372172.1
Un	NW_002477237.1	107274	109390	-	7913335	AFLA_072550		585	dimethylaniline monooxygenase, putative	XP_002372173.1
Un	NW_002477237.1	109821	114135	+	7913336	AFLA_072560		1299	5-oxoprolinase, putative	XP_002372174.1
Un	NW_002477237.1	114454	115749	-	7913337	AFLA_072570		431	conserved hypothetical protein	XP_002372175.1
Un	NW_002477237.1	117159	117584	+	7913338	AFLA_072580		123	hypothetical protein AFLA_072580	XP_002372176.1
Un	NW_002477237.1	117814	119261	-	7913339	AFLA_072590		464	conserved hypothetical protein	XP_002372177.1
Un	NW_002477237.1	120414	122406	+	7913340	AFLA_072600		535	uracil permease, putative	XP_002372178.1
Un	NW_002477237.1	122662	123114	-	7913341	AFLA_072610		133	conserved hypothetical protein	XP_002372179.1
Un	NW_002477237.1	124035	125841	+	7913342	AFLA_072620		479	proline-specific permease, putative	XP_002372180.1
Un	NW_002477237.1	126824	127951	+	7913343	AFLA_072630		375	24-dehydrocholesterol reductase precursor, putative	XP_002372181.1
Un	NW_002477237.1	128441	129328	+	7913344	AFLA_072640		295	gluconate 5-dehydrogenase, putative	XP_002372182.1
Un	NW_002477237.1	129702	131250	-	7913345	AFLA_072650		418	salicylate hydroxylase, putative	XP_002372183.1
Un	NW_002477237.1	131512	132159	-	7913346	AFLA_072660		215	conserved hypothetical protein	XP_002372184.1
Un	NW_002477237.1	133492	134547	+	7913347	AFLA_072670		351	zinc-iron transporter, putative	XP_002372185.1
Un	NW_002477237.1	136321	137175	+	7913348	AFLA_072680		76	hypothetical protein AFLA_072680	XP_002372186.1
Un	NW_002477237.1	138521	138787	+	7913349	AFLA_072690		70	hypothetical protein AFLA_072690	XP_002372187.1
Un	NW_002477237.1	139157	139951	+	7913350	AFLA_072700		213	cutinase 1 precursor	XP_002372188.1
Un	NW_002477237.1	140733	140952	-	7913351	AFLA_072710		62	hypothetical protein AFLA_072710	XP_002372189.1
Un	NW_002477237.1	141154	142467	-	7913352	AFLA_072720		437	conserved hypothetical protein	XP_002372190.1
Un	NW_002477237.1	144196	145810	-	7913353	AFLA_072730		467	amino acid transporter, putative	XP_002372191.1
Un	NW_002477237.1	147540	149163	+	7913354	AFLA_072740		524	proline oxidase Put1, putative	XP_002372192.1
Un	NW_002477237.1	149562	150514	+	7913355	AFLA_072750		299	pyrroline-5-carboxylate reductase, putative	XP_002372193.1
Un	NW_002477237.1	150624	151547	-	7913356	AFLA_072760		288	conserved hypothetical protein	XP_002372194.1
Un	NW_002477237.1	151862	153719	+	7913357	AFLA_072770		598	pyrroline-5-carboxylate dehydrogenase, putative	XP_002372195.1
Un	NW_002477237.1	154393	155738	+	7913358	AFLA_072780		430	sarcosine oxidase, putative	XP_002372196.1
Un	NW_002477237.1	156218	158722	-	7913359	AFLA_072790		721	conserved hypothetical protein	XP_002372197.1
Un	NW_002477237.1	160216	160524	-	7913360	AFLA_072800		102	conserved hypothetical protein	XP_002372198.1
Un	NW_002477237.1	162079	162870	+	7913361	AFLA_072810		263	conserved hypothetical protein	XP_002372199.1
Un	NW_002477237.1	163299	164237	-	7913362	AFLA_072820		312	metallophosphoesterase domain-containing protein, putative	XP_002372200.1
Un	NW_002477237.1	164878	166562	-	7913363	AFLA_072830		542	sugar transporter, putative	XP_002372201.1
Un	NW_002477237.1	167326	169113	-	7913364	AFLA_072840		575	aconitase, putative	XP_002372202.1
Un	NW_002477237.1	169213	169855	-	7913365	AFLA_072850		193	aconitase, mitochondrial, putative	XP_002372203.1
Un	NW_002477237.1	170179	170937	+	7913366	AFLA_072860		226	conserved hypothetical protein	XP_002372204.1
Un	NW_002477237.1	171020	172488	-	7913367	AFLA_072870		470	conserved hypothetical protein	XP_002372205.1
Un	NW_002477237.1	172739	173722	-	7913368	AFLA_072880		311	conserved hypothetical protein	XP_002372206.1
Un	NW_002477237.1	174340	175279	-	7913369	AFLA_072890		291	mitochondrial solute carrier, putative	XP_002372207.1
Un	NW_002477237.1	175732	176797	+	7913370	AFLA_072900		315	conserved hypothetical protein	XP_002372208.1
Un	NW_002477237.1	177268	178537	+	7913371	AFLA_072910		385	conserved hypothetical protein	XP_002372209.1
Un	NW_002477237.1	179587	181053	-	7913372	AFLA_072920		471	amino acid transporter, putative	XP_002372210.1
Un	NW_002477237.1	183355	184605	+	7913373	AFLA_072930		416	monooxygenase, putative	XP_002372211.1
Un	NW_002477237.1	185314	185616	-	7913374	AFLA_072940		100	conserved hypothetical protein	XP_002372212.1
Un	NW_002477237.1	185680	186403	-	7913375	AFLA_072950		204	hypothetical protein AFLA_072950	XP_002372213.1
Un	NW_002477237.1	187390	189731	-	7913376	AFLA_072960		708	glutamate carboxypeptidase, putative	XP_002372214.1
Un	NW_002477237.1	191817	192532	+	7913377	AFLA_072970		120	hypothetical protein AFLA_072970	XP_002372215.1
Un	NW_002477237.1	193632	195604	-	7913378	AFLA_072980		553	bicyclomycin resistance protein, putative	XP_002372216.1
Un	NW_002477237.1	196561	197961	+	7913379	AFLA_072990		231	hypothetical protein AFLA_072990	XP_002372217.1
Un	NW_002477237.1	198461	199081	-	7915153	AFLA_073000		206	conserved hypothetical protein	XP_002372218.1
Un	NW_002477237.1	202210	203325	-	7915154	AFLA_073010		371	conserved hypothetical protein	XP_002372219.1
Un	NW_002477237.1	206476	206880	-	7915155	AFLA_073020		134	conserved hypothetical protein	XP_002372220.1
Un	NW_002477237.1	208248	210254	-	7915156	AFLA_073030		533	amino acid transporter, putative	XP_002372221.1
Un	NW_002477237.1	211066	212320	-	7915157	AFLA_073040		339	conserved hypothetical protein	XP_002372222.1
Un	NW_002477237.1	213376	214884	+	7915158	AFLA_073050		502	monooxygenase, putative	XP_002372223.1
Un	NW_002477237.1	216029	219197	+	7915159	AFLA_073060		947	UDP-glucose,sterol transferase, putative	XP_002372224.1
Un	NW_002477237.1	219309	220331	-	7915160	AFLA_073070		322	arabinan-endo 1,5-alpha-L-arabinase, putative	XP_002372225.1
Un	NW_002477237.1	222585	223712	-	7915161	AFLA_073080		334	arabinosidase, putative	XP_002372226.1
Un	NW_002477237.1	225541	226472	-	7915162	AFLA_073090		287	conserved hypothetical protein	XP_002372227.1
Un	NW_002477237.1	227838	228758	-	7915163	AFLA_073100		70	hypothetical protein AFLA_073100	XP_002372228.1
Un	NW_002477237.1	230971	231377	+	7915164	AFLA_073110		118	hypothetical protein AFLA_073110	XP_002372229.1
Un	NW_002477237.1	234482	234859	+	7915165	AFLA_073120		101	hypothetical protein AFLA_073120	XP_002372230.1
Un	NW_002477237.1	236102	238023	-	7915166	AFLA_073130		550	cytochrome P450 oxidoreductase OrdA-like, putative	XP_002372231.1
Un	NW_002477237.1	240149	241544	-	7915167	AFLA_073140		388	cytochrome P450, putative	XP_002372232.1
Un	NW_002477237.1	242276	244032	+	7915168	AFLA_073150		387	SAM domain methyltransferase, putative	XP_002372233.1
Un	NW_002477237.1	245345	247107	+	7915169	AFLA_073160		529	zinc/cadmium resistance protein	XP_002372234.1
Un	NW_002477237.1	247737	249776	+	7915170	AFLA_073170		656	manganese ion homeostasis (Fr), putative	XP_002372235.1
Un	NW_002477237.1	251681	253203	+	7915171	AFLA_073180		469	MFS monosaccharide transporter, putative	XP_002372236.1
Un	NW_002477237.1	253977	255905	+	7915172	AFLA_073190		642	ab-hydrolase associated lipase, putative	XP_002372237.1
Un	NW_002477237.1	256930	257939	+	7915173	AFLA_073200		306	hypothetical protein AFLA_073200	XP_002372238.1
Un	NW_002477237.1	258968	260762	-	7915174	AFLA_073210		471	oxalate decarboxylase, putative	XP_002372239.1
Un	NW_002477237.1	263052	264232	-	7915175	AFLA_073220		170	hypothetical protein AFLA_073220	XP_002372240.1
Un	NW_002477237.1	264321	265249	-	7915176	AFLA_073230		244	conserved hypothetical protein	XP_002372241.1
Un	NW_002477237.1	266328	267181	-	7915177	AFLA_073240		261	conserved hypothetical protein	XP_002372242.1
Un	NW_002477237.1	269843	270139	+	7915178	AFLA_073250		98	hypothetical protein AFLA_073250	XP_002372243.1
Un	NW_002477237.1	273592	275214	+	7915179	AFLA_073260		459	hexokinase, putative	XP_002372244.1
Un	NW_002477237.1	275663	276667	-	7915180	AFLA_073270		249	conserved hypothetical protein	XP_002372245.1
Un	NW_002477237.1	277043	277949	+	7915181	AFLA_073280		258	conserved hypothetical protein	XP_002372246.1
Un	NW_002477237.1	278577	279866	-	7915182	AFLA_073290		364	phospho-2-dehydro-3-deoxyheptonate aldolase	XP_002372247.1
Un	NW_002477237.1	281233	281497	-	7915183	AFLA_073300		63	hypothetical protein AFLA_073300	XP_002372248.1
Un	NW_002477237.1	281558	282519	+	7915184	AFLA_073310		298	conserved hypothetical protein	XP_002372249.1
Un	NW_002477237.1	283292	284533	+	7915185	AFLA_073320		413	3-ketoacyl-CoA thiolase (POT1), putative	XP_002372250.1
Un	NW_002477237.1	284831	286163	+	7915186	AFLA_073330		386	conserved hypothetical protein	XP_002372251.1
Un	NW_002477237.1	286402	287389	-	7915187	AFLA_073340		307	conserved hypothetical protein	XP_002372252.1
Un	NW_002477237.1	287630	289567	+	7915188	AFLA_073350		570	protein kinase C substrate, putative	XP_002372253.1
Un	NW_002477237.1	290835	291212	+	7915189	AFLA_073360		125	conserved hypothetical protein	XP_002372254.1
Un	NW_002477237.1	291976	293526	+	7915190	AFLA_073370		440	prp4, putative	XP_002372255.1
Un	NW_002477237.1	294183	294956	-	7915191	AFLA_073380		257	conserved hypothetical protein	XP_002372256.1
Un	NW_002477237.1	297627	298703	+	7915192	AFLA_073390		254	3-oxoacyl	XP_002372257.1
Un	NW_002477237.1	304423	306367	+	7915193	AFLA_073400		608	topoisomerase family protein TRF4, putative	XP_002372258.1
Un	NW_002477237.1	307370	308788	-	7915194	AFLA_073410		472	L-galactose dehydrogenase (L-GalDH), putative	XP_002372259.1
Un	NW_002477237.1	310008	310503	-	7915195	AFLA_073420		134	cochaperone Pam16	XP_002372260.1
Un	NW_002477237.1	311614	313229	+	7915196	AFLA_073430		492	integral peroxisomal membrane protein	XP_002372261.1
Un	NW_002477237.1	313854	315681	-	7915197	AFLA_073440		502	C6 transcription factor, putative	XP_002372262.1
Un	NW_002477237.1	316631	318871	+	7915198	AFLA_073450		689	copper amine oxidase, putative	XP_002372263.1
Un	NW_002477237.1	319414	321205	-	7915199	AFLA_073460		519	cyclopropane-fatty-acyl-phospholipid synthase, putative	XP_002372264.1
Un	NW_002477237.1	322315	323694	-	7915200	AFLA_073470		424	conserved hypothetical protein	XP_002372265.1
Un	NW_002477237.1	324198	324959	+	7915201	AFLA_073480		161	tropomyosin, putative	XP_002372266.1
Un	NW_002477237.1	325250	325965	-	7915202	AFLA_073490		217	protein required for cell viability Rrp17, putative	XP_002372267.1
Un	NW_002477237.1	326283	327407	+	7915203	AFLA_073500		291	conserved hypothetical protein	XP_002372268.1
Un	NW_002477237.1	328233	329246	+	7915204	AFLA_073510		337	conserved hypothetical protein	XP_002372269.1
Un	NW_002477237.1	329956	331396	-	7915205	AFLA_073520		371	protein-ER retention protein (Erd1), putative	XP_002372270.1
Un	NW_002477237.1	331964	333085	+	7915206	AFLA_073530		373	peroxisome biosynthesis protein (Peroxin-10), putative	XP_002372271.1
Un	NW_002477237.1	333729	334877	-	7915207	AFLA_073540		382	3-5 exonuclease, putative	XP_002372272.1
Un	NW_002477237.1	335604	336160	+	7915208	AFLA_073550		83	small nuclear ribonucleoprotein (LSM5), putative	XP_002372273.1
Un	NW_002477237.1	341714	343630	+	7915209	AFLA_073560		589	amino acid permease (Gap1), putative	XP_002372274.1
Un	NW_002477237.1	344680	347568	+	7915210	AFLA_073570		887	RhoGAP and Fes/CIP4 domain protein	XP_002372275.1
Un	NW_002477237.1	348267	350312	-	7915211	AFLA_073580		652	cell division control protein Cdc6, putative	XP_002372276.1
Un	NW_002477237.1	351045	352693	+	7915212	AFLA_073590		528	UBX domain protein (Ubx5), putative	XP_002372277.1
Un	NW_002477237.1	355308	357089	-	7915213	AFLA_073600		502	cytochrome P450, putative	XP_002372278.1
Un	NW_002477237.1	357859	358722	+	7915214	AFLA_073610		262	conserved hypothetical protein	XP_002372279.1
Un	NW_002477237.1	359239	359807	-	7915215	AFLA_073620		165	conserved hypothetical protein	XP_002372280.1
Un	NW_002477237.1	362472	364684	+	7915216	AFLA_073630		674	Ste20-like serine/threonine protein kinase, putative	XP_002372281.1
Un	NW_002477237.1	365662	368494	-	7915217	AFLA_073640		825	C6 transcription factor, putative	XP_002372282.1
Un	NW_002477237.1	369115	370541	+	7915218	AFLA_073650		426	mandelate racemase/muconate lactonizing enzyme family protein	XP_002372283.1
Un	NW_002477237.1	371069	372200	+	7915219	AFLA_073660		352	alcohol dehydrogenase	XP_002372284.1
Un	NW_002477237.1	372235	373411	-	7915220	AFLA_073670		361	conserved hypothetical protein	XP_002372285.1
Un	NW_002477237.1	374130	375550	+	7915221	AFLA_073680		412	alcohol dehydrogenase, putative	XP_002372286.1
Un	NW_002477237.1	378077	379510	-	7915222	AFLA_073690		477	conserved hypothetical protein	XP_002372287.1
Un	NW_002477237.1	381242	384700	-	7915223	AFLA_073700		1134	conserved hypothetical protein	XP_002372288.1
Un	NW_002477237.1	385587	387148	-	7915224	AFLA_073710		501	mitochondrial ribosomal protein DAP3, putative	XP_002372289.1
Un	NW_002477237.1	387518	388258	+	7915225	AFLA_073720		220	ribosome biogenesis protein (Rrs1), putative	XP_002372290.1
Un	NW_002477237.1	389346	391439	-	7915226	AFLA_073730		643	Rho GTPase activator (Bem2), putative	XP_002372291.1
Un	NW_002477237.1	394758	395811	+	7915227	AFLA_073740		315	Rab geranylgeranyltransferase, beta subunit	XP_002372292.1
Un	NW_002477237.1	396664	398475	+	7915228	AFLA_073750		603	conserved hypothetical protein	XP_002372293.1
Un	NW_002477237.1	399440	404950	+	7915229	AFLA_073760		1386	DNA mismatch repair protein Msh3	XP_002372294.1
Un	NW_002477237.1	405476	408043	-	7915230	AFLA_073770		855	conserved hypothetical protein	XP_002372295.1
Un	NW_002477237.1	409331	410787	-	7915231	AFLA_073780		466	conserved hypothetical protein	XP_002372296.1
Un	NW_002477237.1	411598	412726	+	7915232	AFLA_073790		356	alcohol dehydrogenase, zinc-containing	XP_002372297.1
Un	NW_002477237.1	413266	414390	+	7915233	AFLA_073800		354	short chain dehydrogenase/reductase family	XP_002372298.1
Un	NW_002477237.1	414692	415741	-	7911690	AFLA_073810		349	serine/threonine protein kinase, putative	XP_002372299.1
Un	NW_002477237.1	416344	416671	-	7911691	AFLA_073820		72	hypothetical protein AFLA_073820	XP_002372300.1
Un	NW_002477237.1	417220	417522	+	7911692	AFLA_073830		100	hypothetical protein AFLA_073830	XP_002372301.1
Un	NW_002477237.1	417853	421149	+	7911693	AFLA_073840		1098	Na/K ATPase alpha 1 subunit, putative	XP_002372302.1
Un	NW_002477237.1	421958	424337	-	7911694	AFLA_073850		753	TBC domain protein, putative	XP_002372303.1
Un	NW_002477237.1	425919	428133	-	7911695	AFLA_073860		718	telomerase reverse transcriptase, putative	XP_002372304.1
Un	NW_002477237.1	430897	433638	+	7911696	AFLA_073870		872	C6 transcription factor RegA, putative	XP_002372305.1
Un	NW_002477237.1	433760	434709	-	7911697	AFLA_073880		255	short chain dehydrogenase, putative	XP_002372306.1
Un	NW_002477237.1	434987	435535	+	7911698	AFLA_073890		182	conserved hypothetical protein	XP_002372307.1
Un	NW_002477237.1	436028	437555	+	7911699	AFLA_073900		448	histidinol dehydrogenase, putative	XP_002372308.1
Un	NW_002477237.1	438012	440370	+	7911700	AFLA_073910		632	salicylate hydroxylase, putative	XP_002372309.1
Un	NW_002477237.1	441207	442037	-	7911701	AFLA_073920		254	short chain dehydrogenase, putative	XP_002372310.1
Un	NW_002477237.1	444492	446127	+	7911702	AFLA_073930		513	MFS transporter, putative	XP_002372311.1
Un	NW_002477237.1	446703	447818	-	7911703	AFLA_073940		278	Ulp1 protease family protein	XP_002372312.1
Un	NW_002477237.1	448976	454784	-	7911704	AFLA_073950		1870	Rho guanyl nucleotide exchange factor, putative	XP_002372313.1
Un	NW_002477237.1	463832	464779	+	7911705	AFLA_073960		315	conserved hypothetical protein	XP_002372314.1
Un	NW_002477237.1	466093	466937	-	7911706	AFLA_073970		253	conserved hypothetical protein	XP_002372315.1
Un	NW_002477237.1	469735	471375	-	7911707	AFLA_073980		529	cyclin-dependent protein kinase complex component, putative	XP_002372316.1
Un	NW_002477237.1	472977	473916	-	7911708	AFLA_073990		232	proteasome component Pre3, putative	XP_002372317.1
Un	NW_002477237.1	474436	475568	+	7911709	AFLA_074000		339	BEM46 family protein	XP_002372318.1
Un	NW_002477237.1	476496	477585	-	7911710	AFLA_074010		340	F1F0 ATP synthase assembly protein Atp11, putative	XP_002372319.1
Un	NW_002477237.1	478970	480374	-	7911711	AFLA_074020		352	conserved hypothetical protein	XP_002372320.1
Un	NW_002477237.1	481040	481555	+	7911712	AFLA_074030		124	hypothetical protein AFLA_074030	XP_002372321.1
Un	NW_002477237.1	483802	484629	+	7911713	AFLA_074040		214	FAD dependent sulfhydryl oxidase Erv2, putative	XP_002372322.1
Un	NW_002477237.1	486869	488242	+	7911714	AFLA_074050		457	conserved hypothetical protein	XP_002372323.1
Un	NW_002477237.1	490931	492502	+	7911715	AFLA_074060		523	NF-X1 finger transcription factor, putative	XP_002372324.1
Un	NW_002477237.1	496318	498266	+	7911716	AFLA_074070		607	siderochrome-iron transporter, putative	XP_002372325.1
Un	NW_002477237.1	498998	501461	+	7911717	AFLA_074080		789	alpha-1,2-mannosidase, putative	XP_002372326.1
Un	NW_002477237.1	502479	503535	+	7911718	AFLA_074090		278	hypothetical protein AFLA_074090	XP_002372327.1
Un	NW_002477237.1	504344	506427	+	7911719	AFLA_074100		584	gamma-glutamyltranspeptidase	XP_002372328.1
Un	NW_002477237.1	507474	509120	+	7911720	AFLA_074110		548	pre-mRNA splicing factor, putative	XP_002372329.1
Un	NW_002477237.1	509622	510310	+	7911721	AFLA_074120		206	pre-mRNA splicing factor, putative	XP_002372330.1
Un	NW_002477237.1	511360	513933	+	7911722	AFLA_074130		857	conserved hypothetical protein	XP_002372331.1
Un	NW_002477237.1	515935	516406	-	7911723	AFLA_074140		49	hypothetical protein AFLA_074140	XP_002372332.1
Un	NW_002477237.1	520498	521885	+	7911724	AFLA_074150		444	conserved hypothetical protein	XP_002372333.1
Un	NW_002477237.1	523519	524685	-	7911725	AFLA_074160		313	hypothetical protein AFLA_074160	XP_002372334.1
Un	NW_002477237.1	525580	527154	+	7911726	AFLA_074170		484	cytochrome P450, putative	XP_002372335.1
Un	NW_002477237.1	527781	530089	+	7911727	AFLA_074180		604	C6 finger domain protein, putative	XP_002372336.1
Un	NW_002477237.1	532055	535669	+	7911728	AFLA_074190		191	hypothetical protein AFLA_074190	XP_002372337.1
Un	NW_002477237.1	535826	537146	+	7911729	AFLA_074200		402	C6 transcription factor, putative	XP_002372338.1
Un	NW_002477237.1	538074	538890	-	7911730	AFLA_074210		157	conserved hypothetical protein	XP_002372339.1
Un	NW_002477237.1	540734	544070	-	7911731	AFLA_074220		898	ubiquitin conjugating enzyme, putative	XP_002372340.1
Un	NW_002477237.1	544865	547127	+	7911732	AFLA_074230		614	hypothetical protein AFLA_074230	XP_002372341.1
Un	NW_002477237.1	547807	548143	-	7911733	AFLA_074240		93	conserved hypothetical protein	XP_002372342.1
Un	NW_002477237.1	550033	551673	+	7911734	AFLA_074250		492	polygalacturonase precursor, putative	XP_002372343.1
Un	NW_002477237.1	551949	552644	-	7911735	AFLA_074260		231	conserved hypothetical protein	XP_002372344.1
Un	NW_002477237.1	553040	554900	-	7911736	AFLA_074270		584	sugar transporter, putative	XP_002372345.1
Un	NW_002477237.1	556007	556909	-	7911737	AFLA_074280		274	conserved hypothetical protein	XP_002372346.1
Un	NW_002477237.1	556956	557327	-	7911738	AFLA_074290		123	hypothetical protein AFLA_074290	XP_002372347.1
Un	NW_002477237.1	559480	559834	-	7911739	AFLA_074300		65	hypothetical protein AFLA_074300	XP_002372348.1
Un	NW_002477237.1	561605	561947	-	7911740	AFLA_074310		72	hypothetical protein AFLA_074310	XP_002372349.1
Un	NW_002477237.1	562843	563253	-	7911741	AFLA_074320		136	conserved hypothetical protein	XP_002372350.1
Un	NW_002477237.1	564030	565523	+	7911742	AFLA_074330		416	CDK4/6, putative	XP_002372351.1
Un	NW_002477237.1	566472	567263	+	7911743	AFLA_074340		263	conserved hypothetical protein	XP_002372352.1
Un	NW_002477237.1	568047	569057	+	7911744	AFLA_074350		336	oxidoreductase, putative	XP_002372353.1
Un	NW_002477237.1	569719	570483	-	7911745	AFLA_074360		254	streptomycin 3\'\'-adenylyltransferase, putative	XP_002372354.1
Un	NW_002477237.1	570803	571704	+	7911746	AFLA_074370		280	conserved hypothetical protein	XP_002372355.1
Un	NW_002477237.1	571785	573389	-	7911747	AFLA_074380		427	salicylate hydroxylase, putative	XP_002372356.1
Un	NW_002477237.1	573926	574853	-	7911748	AFLA_074390		226	hypothetical protein AFLA_074390	XP_002372357.1
Un	NW_002477237.1	576550	578716	-	7911749	AFLA_074400		686	conserved hypothetical protein	XP_002372358.1
Un	NW_002477237.1	578975	580031	+	7911750	AFLA_074410		332	dihydrodipicolinate synthase, putative	XP_002372359.1
Un	NW_002477237.1	580308	581306	-	7911751	AFLA_074420		332	conserved hypothetical protein	XP_002372360.1
Un	NW_002477237.1	582004	583825	+	7911752	AFLA_074430		551	sugar transporter, putative	XP_002372361.1
Un	NW_002477237.1	584427	584688	+	7911753	AFLA_074440		81	hypothetical protein AFLA_074440	XP_002372362.1
Un	NW_002477237.1	586126	587222	+	7911754	AFLA_074450		310	aldo-keto reductase, putative	XP_002372363.1
Un	NW_002477237.1	588081	588599	-	7911755	AFLA_074460		172	hypothetical protein AFLA_074460	XP_002372364.1
Un	NW_002477237.1	591591	592499	-	7911756	AFLA_074470		302	nuclear division Rft1 protein, putative	XP_002372365.1
Un	NW_002477237.1	594775	595281	-	7911757	AFLA_074480		168	conserved hypothetical protein	XP_002372366.1
Un	NW_002477237.1	598578	599315	+	7911758	AFLA_074490		245	decarboxylase DEC1, putative	XP_002372367.1
Un	NW_002477237.1	600242	604069	-	7911759	AFLA_074500		515	short chain type dehydrogenase, putative	XP_002372368.1
Un	NW_002477237.1	605049	605768	+	7911760	AFLA_074510		239	short chain dehydrogenase family protein, putative	XP_002372369.1
Un	NW_002477237.1	606110	607714	-	7911761	AFLA_074520		534	alpha-galactosidase, putative	XP_002372370.1
Un	NW_002477237.1	610421	611896	-	7911762	AFLA_074530		491	conserved hypothetical protein	XP_002372371.1
Un	NW_002477237.1	614155	615959	+	7911763	AFLA_074540		317	cytochrome P450, putative	XP_002372372.1
Un	NW_002477237.1	616462	618121	-	7911764	AFLA_074560		530	cytochrome P450, putative	XP_002372373.1
Un	NW_002477237.1	619728	621495	+	7911765	AFLA_074570		553	efflux pump antibiotic resistance protein, putative	XP_002372374.1
Un	NW_002477237.1	622298	623273	+	7911766	AFLA_074580		304	short-chain dehydrogenases/reductase, putative	XP_002372375.1
Un	NW_002477237.1	624030	624922	-	7911767	AFLA_074590		279	conserved hypothetical protein	XP_002372376.1
Un	NW_002477237.1	626012	626503	+	7911768	AFLA_074600		163	conserved hypothetical protein	XP_002372377.1
Un	NW_002477237.1	629234	630900	-	7911769	AFLA_074610		518	MFS transporter, putative	XP_002372378.1
Un	NW_002477237.1	632563	634482	-	7911770	AFLA_074620		598	sodium/phosphate symporter, putative	XP_002372379.1
Un	NW_002477237.1	639201	641100	+	7911771	AFLA_074630		520	MFS nicotinic acid transporter Tna1, putative	XP_002372380.1
Un	NW_002477237.1	644667	645189	-	7910242	AFLA_074640		151	conserved hypothetical protein	XP_002372381.1
Un	NW_002477237.1	646961	647538	-	7921128	AFLA_074650		133	conserved hypothetical protein	XP_002372382.1
Un	NW_002477237.1	650610	652385	-	7921129	AFLA_074660		591	conserved hypothetical protein	XP_002372383.1
Un	NW_002477237.1	652885	653295	-	7921130	AFLA_074670		136	conserved hypothetical protein	XP_002372384.1
Un	NW_002477237.1	653322	653712	-	7921131	AFLA_074680		114	hypothetical protein AFLA_074680	XP_002372385.1
Un	NW_002477237.1	654603	655299	+	7921132	AFLA_074690		181	quinone oxidoreductase, putative	XP_002372386.1
Un	NW_002477237.1	657642	660160	-	7921133	AFLA_074700		681	conserved hypothetical protein	XP_002372387.1
Un	NW_002477237.1	660711	661583	-	7921134	AFLA_074710		267	3,2-trans-enoyl-CoA isomerase, putative	XP_002372388.1
Un	NW_002477237.1	662062	662826	+	7921135	AFLA_074720		227	conserved hypothetical protein	XP_002372389.1
Un	NW_002477237.1	663024	664851	-	7921136	AFLA_074730		205	hypothetical protein AFLA_074730	XP_002372390.1
Un	NW_002477237.1	666123	667216	+	7921137	AFLA_074740		324	conserved hypothetical protein	XP_002372391.1
Un	NW_002477237.1	668813	669353	+	7921138	AFLA_074750		161	conserved hypothetical protein	XP_002372392.1
Un	NW_002477237.1	671166	672466	-	7921139	AFLA_074760		429	alkyl/aryl-sulfatase BDS1, putative	XP_002372393.1
Un	NW_002477237.1	672530	673070	-	7921140	AFLA_074770		166	hypothetical protein AFLA_074770	XP_002372394.1
Un	NW_002477237.1	674223	674724	+	7921141	AFLA_074780		104	conserved hypothetical protein	XP_002372395.1
Un	NW_002477237.1	675167	676370	-	7921142	AFLA_074790		108	conserved hypothetical protein	XP_002372396.1
Un	NW_002477237.1	679302	680509	+	7921143	AFLA_074800		367	integral membrane protein	XP_002372397.1
Un	NW_002477237.1	682078	682695	+	7921144	AFLA_074810		205	conserved hypothetical protein	XP_002372398.1
Un	NW_002477237.1	683512	685717	-	7921145	AFLA_074820		631	conserved hypothetical protein	XP_002372399.1
Un	NW_002477237.1	686377	687178	-	7921146	AFLA_074830		244	conserved hypothetical protein	XP_002372400.1
Un	NW_002477237.1	688734	690668	-	7921147	AFLA_074840		512	amino acid transporter, putative	XP_002372401.1
Un	NW_002477237.1	691710	692153	+	7921148	AFLA_074850		83	hypothetical protein AFLA_074850	XP_002372402.1
Un	NW_002477237.1	693453	694109	+	7921149	AFLA_074860		198	conserved hypothetical protein	XP_002372403.1
Un	NW_002477237.1	695276	697186	-	7921150	AFLA_074870		558	hypothetical protein AFLA_074870	XP_002372404.1
Un	NW_002477237.1	698588	699027	+	7921151	AFLA_074880		116	conserved hypothetical protein	XP_002372405.1
Un	NW_002477237.1	699405	701062	-	7921152	AFLA_074890		319	thiamin pyrophosphokinase, putative	XP_002372406.1
Un	NW_002477237.1	701539	701883	+	7921153	AFLA_074900		114	hypothetical protein AFLA_074900	XP_002372407.1
Un	NW_002477237.1	704856	707235	+	7921154	AFLA_074910		554	conserved hypothetical protein	XP_002372408.1
Un	NW_002477237.1	707614	708214	+	7921155	AFLA_074920		180	conserved hypothetical protein	XP_002372409.1
Un	NW_002477237.1	708653	709468	-	7921156	AFLA_074930		271	conserved hypothetical protein	XP_002372410.1
Un	NW_002477237.1	712223	714799	+	7921157	AFLA_074940		858	viral-enhancing factor, putative	XP_002372411.1
Un	NW_002477237.1	714855	715539	-	7921158	AFLA_074950		55	hypothetical protein AFLA_074950	XP_002372412.1
Un	NW_002477237.1	718725	719000	+	7921159	AFLA_074960		91	conserved hypothetical protein	XP_002372413.1
Un	NW_002477237.1	720184	723440	+	7921160	AFLA_074970		941	helicase, putative	XP_002372414.1
Un	NW_002477237.1	723753	725688	-	7921161	AFLA_074980		556	splicing factor u2af large subunit	XP_002372415.1
Un	NW_002477237.1	726116	727538	+	7921162	AFLA_074990		434	DNA N-glycosylase, putative	XP_002372416.1
Un	NW_002477237.1	731151	732859	-	7921163	AFLA_075000		490	conserved hypothetical protein	XP_002372417.1
Un	NW_002477237.1	736546	736893	-	7921164	AFLA_075010		115	hypothetical protein AFLA_075010	XP_002372418.1
Un	NW_002477237.1	737757	738367	+	7921165	AFLA_075020		134	conserved hypothetical protein	XP_002372419.1
Un	NW_002477237.1	738629	739374	+	7921166	AFLA_075030		151	40S ribosomal protein S13	XP_002372420.1
Un	NW_002477237.1	739749	742305	-	7921167	AFLA_075040		814	conserved hypothetical protein	XP_002372421.1
Un	NW_002477237.1	743047	743376	+	7921168	AFLA_075050		81	COMPASS complex subunit Sdc1, putative	XP_002372422.1
Un	NW_002477237.1	747042	748207	-	7921169	AFLA_075060		308	transformer-SR ribonucleoprotein, putative	XP_002372423.1
Un	NW_002477237.1	749055	752661	-	7921170	AFLA_075070		1184	PHD finger domain protein, putative	XP_002372424.1
Un	NW_002477237.1	753102	753802	+	7921171	AFLA_075080		135	conserved hypothetical protein	XP_002372425.1
Un	NW_002477237.1	754253	755696	-	7921172	AFLA_075090		461	O-sialoglycoprotein endopeptidase, putative	XP_002372426.1
Un	NW_002477237.1	756327	756710	-	7921173	AFLA_075100		127	conserved hypothetical protein	XP_002372427.1
Un	NW_002477237.1	758800	759420	+	7921174	AFLA_075110		206	hypothetical protein AFLA_075110	XP_002372428.1
Un	NW_002477237.1	762943	765254	+	7921175	AFLA_075120		695	mitochondrial carrier protein, putative	XP_002372429.1
Un	NW_002477237.1	766018	766712	-	7921176	AFLA_075130		212	conserved hypothetical protein	XP_002372430.1
Un	NW_002477237.1	767014	773320	+	7921177	AFLA_075140		2085	separin, putative	XP_002372431.1
Un	NW_002477237.1	773749	774775	+	7921178	AFLA_075150		287	esterase, putative	XP_002372432.1
Un	NW_002477237.1	775328	775564	-	7921179	AFLA_075160		78	conserved hypothetical protein	XP_002372433.1
Un	NW_002477237.1	776559	778865	-	7921180	AFLA_075170		640	alkaline phosphatase, putative	XP_002372434.1
Un	NW_002477237.1	780415	782255	-	7921181	AFLA_075180		488	MFS transporter, putative	XP_002372435.1
Un	NW_002477237.1	783022	783645	-	7921182	AFLA_075190		207	conserved hypothetical protein	XP_002372436.1
Un	NW_002477237.1	784574	785663	+	7921183	AFLA_075200		275	conserved hypothetical protein	XP_002372437.1
Un	NW_002477237.1	786078	787471	-	7921184	AFLA_075210		425	LOW QUALITY PROTEIN: conserved hypothetical protein	XP_002372438.1
Un	NW_002477237.1	791552	791884	-	7921185	AFLA_075220		110	hypothetical protein AFLA_075220	XP_002372439.1
Un	NW_002477237.1	793654	794676	+	7921186	AFLA_075230		211	chromatin regulatory protein sir2, putative	XP_002372440.1
Un	NW_002477237.1	795552	796037	+	7921187	AFLA_075240		143	conserved hypothetical protein	XP_002372441.1
Un	NW_002477237.1	797282	798064	+	7921188	AFLA_075250		260	C-4 methyl sterol oxidase, putative	XP_002372442.1
Un	NW_002477237.1	799547	800492	-	7921189	AFLA_075260		274	sugar transporter, putative	XP_002372443.1
Un	NW_002477237.1	801296	802389	-	7921190	AFLA_075270		297	fumarylacetoacetate hydrolase family protein	XP_002372444.1
Un	NW_002477237.1	802584	804348	+	7921191	AFLA_075280		428	lignostilbene dioxygenase, putative	XP_002372445.1
Un	NW_002477237.1	805156	806761	-	7921192	AFLA_075290		488	aldehyde dehydrogenase, putative	XP_002372446.1
Un	NW_002477237.1	807765	809343	-	7921193	AFLA_075300		461	salicylate hydroxylase, putative	XP_002372447.1
Un	NW_002477237.1	809796	810907	+	7921194	AFLA_075310		331	gentisate 1,2-dioxygenase, putative	XP_002372448.1
Un	NW_002477237.1	811563	812793	+	7921195	AFLA_075320		353	C6 transcription factor, putative	XP_002372449.1
Un	NW_002477237.1	812820	813650	+	7921196	AFLA_075330		276	conserved hypothetical protein	XP_002372450.1
Un	NW_002477237.1	815288	816936	+	7921197	AFLA_075340		468	hypothetical protein AFLA_075340	XP_002372451.1
Un	NW_002477237.1	817388	817777	-	7921198	AFLA_075350		105	hypothetical protein AFLA_075350	XP_002372452.1
Un	NW_002477237.1	819168	819935	+	7921199	AFLA_075360		255	conserved hypothetical protein	XP_002372453.1
Un	NW_002477237.1	821613	823336	+	7921200	AFLA_075370		511	FAD binding domain protein	XP_002372454.1
Un	NW_002477237.1	824576	825691	+	7921201	AFLA_075380		304	hypothetical protein AFLA_075380	XP_002372455.1
Un	NW_002477237.1	826431	827514	-	7921202	AFLA_075390		336	3-methyl-2-oxobutanoate hydroxymethyltransferase, putative	XP_002372456.1
Un	NW_002477237.1	828204	829424	-	7921203	AFLA_075400		361	quinone oxidoreductase, putative	XP_002372457.1
Un	NW_002477237.1	830291	831819	-	7921204	AFLA_075410		449	monocarboxylate permease homolog, mch4, putative	XP_002372458.1
Un	NW_002477237.1	832676	834646	+	7921205	AFLA_075420		656	homeobox protein meis, putative	XP_002372459.1
Un	NW_002477237.1	835066	836685	-	7921206	AFLA_075430		539	DEAD box ATP-dependent RNA helicase, putative	XP_002372460.1
Un	NW_002477237.1	840625	841240	+	7921207	AFLA_075440		107	conserved hypothetical protein	XP_002372461.1
Un	NW_002477237.1	842228	843741	+	7921208	AFLA_075450		375	UMTA methyltransferase family protein	XP_002372462.1
Un	NW_002477237.1	844241	845557	-	7913864	AFLA_075460		356	conserved hypothetical protein	XP_002372463.1
Un	NW_002477237.1	847765	850020	+	7914026	AFLA_075470		709	conserved hypothetical protein	XP_002372464.1
Un	NW_002477237.1	852839	854835	-	7914027	AFLA_075480		602	conserved hypothetical protein	XP_002372465.1
Un	NW_002477237.1	856662	858041	+	7914028	AFLA_075490		238	conserved hypothetical protein	XP_002372466.1
Un	NW_002477237.1	861715	863055	-	7914029	AFLA_075500		409	conserved hypothetical protein	XP_002372467.1
Un	NW_002477237.1	863574	865310	+	7914030	AFLA_075510		560	general amidase, putative	XP_002372468.1
Un	NW_002477237.1	865369	866535	-	7914031	AFLA_075520		372	conserved hypothetical protein	XP_002372469.1
Un	NW_002477237.1	867558	868088	+	7914032	AFLA_075530		149	hypothetical protein AFLA_075530	XP_002372470.1
Un	NW_002477237.1	868369	869985	-	7914033	AFLA_075540		376	MFS monosaccharide transporter, putative	XP_002372471.1
Un	NW_002477237.1	870666	872735	-	7914034	AFLA_075550		689	conserved hypothetical protein	XP_002372472.1
Un	NW_002477237.1	873162	876030	+	7914035	AFLA_075560		838	conserved hypothetical protein	XP_002372473.1
Un	NW_002477237.1	876574	878019	+	7914036	AFLA_075570		463	glucuronyl hydrolase, putative	XP_002372474.1
Un	NW_002477237.1	879987	881453	+	7914037	AFLA_075580		488	conserved hypothetical protein	XP_002372475.1
Un	NW_002477237.1	881838	882242	-	7914038	AFLA_075590		134	conserved hypothetical protein	XP_002372476.1
Un	NW_002477237.1	883663	884007	+	7914039	AFLA_075600		69	hypothetical protein AFLA_075600	XP_002372477.1
Un	NW_002477237.1	884731	885123	+	7914040	AFLA_075610		130	conserved hypothetical protein	XP_002372478.1
Un	NW_002477237.1	885593	886582	+	7914041	AFLA_075620		329	conserved hypothetical protein	XP_002372479.1
Un	NW_002477237.1	887054	887953	-	7914042	AFLA_075630		194	conserved hypothetical protein	XP_002372480.1
Un	NW_002477237.1	889172	890688	-	7914043	AFLA_075640		406	pigment biosynthesis protein Ayg1	XP_002372481.1
Un	NW_002477237.1	892358	892783	+	7914044	AFLA_075650		141	hypothetical protein AFLA_075650	XP_002372482.1
Un	NW_002477237.1	893093	895032	-	7914045	AFLA_075660		566	conserved hypothetical protein	XP_002372483.1
Un	NW_002477237.1	897683	899242	+	7914046	AFLA_075670		465	monoxygenase, putative	XP_002372484.1
Un	NW_002477237.1	899760	901450	-	7914047	AFLA_075680		481	conserved hypothetical protein	XP_002372485.1
Un	NW_002477237.1	901607	903787	-	7914048	AFLA_075690		726	periplasmic beta-glucosidase precursor, putative	XP_002372486.1
Un	NW_002477237.1	905108	905662	-	7914049	AFLA_075700		184	conserved hypothetical protein	XP_002372487.1
Un	NW_002477237.1	905864	906462	-	7914050	AFLA_075710		157	D-aminoacylase, putative	XP_002372488.1
Un	NW_002477237.1	907303	908124	-	7914051	AFLA_075720		273	short chain type dehydrogenase, putative	XP_002372489.1
Un	NW_002477237.1	909669	910719	-	7914052	AFLA_075730		317	short chain dehydrogenase/reductase, putative	XP_002372490.1
Un	NW_002477237.1	911602	912769	+	7914053	AFLA_075740		274	vitamin H transporter, putative	XP_002372491.1
Un	NW_002477237.1	912822	913556	+	7914054	AFLA_075750		220	conserved hypothetical protein	XP_002372492.1
Un	NW_002477237.1	913898	916242	-	7914055	AFLA_075760		762	conserved hypothetical protein	XP_002372493.1
Un	NW_002477237.1	916641	917396	+	7914056	AFLA_075770		251	dienelactone hydrolase family protein	XP_002372494.1
Un	NW_002477237.1	919215	919985	-	7914057	AFLA_075780		199	conserved hypothetical protein	XP_002372495.1
Un	NW_002477237.1	921859	923760	+	7914058	AFLA_075800		567	conserved hypothetical protein	XP_002372496.1
Un	NW_002477237.1	924587	924973	-	7914059	AFLA_075790		110	integral membrane protein	XP_002372497.1
Un	NW_002477237.1	929300	930013	-	7914060	AFLA_075810		237	efflux pump antibiotic resistance protein, putative	XP_002372498.1
Un	NW_002477237.1	931152	931856	+	7914061	AFLA_075820		234	methyltransferase, putative	XP_002372499.1
Un	NW_002477237.1	932507	933768	-	7914062	AFLA_075830		392	dimethyladenosine transferase	XP_002372500.1
Un	NW_002477237.1	935340	937168	-	7914063	AFLA_075840		589	hyaluronan synthase, putative	XP_002372501.1
Un	NW_002477237.1	938095	939633	+	7914064	AFLA_075850		512	conserved hypothetical protein	XP_002372502.1
Un	NW_002477237.1	941006	943257	-	7914065	AFLA_075860		730	conserved hypothetical protein	XP_002372503.1
Un	NW_002477237.1	944409	945032	+	7914066	AFLA_075870		155	hypothetical protein AFLA_075870	XP_002372504.1
Un	NW_002477237.1	945715	947324	+	7914067	AFLA_075880		512	conserved hypothetical protein	XP_002372505.1
Un	NW_002477237.1	947577	948338	-	7914068	AFLA_075890		253	conserved hypothetical protein	XP_002372506.1
Un	NW_002477237.1	949279	950490	+	7914069	AFLA_075900		403	conserved hypothetical protein	XP_002372507.1
Un	NW_002477237.1	950774	952365	-	7914070	AFLA_075910		429	methionine permease, putative	XP_002372508.1
Un	NW_002477237.1	954202	955245	-	7914071	AFLA_075920		347	aldehyde reductase II	XP_002372509.1
Un	NW_002477237.1	956405	957514	+	7914072	AFLA_075930		369	C4-dicarboxylate transporter/malic acid transport protein, putative	XP_002372510.1
Un	NW_002477237.1	958972	959768	-	7914073	AFLA_075940		246	conserved hypothetical protein	XP_002372511.1
Un	NW_002477237.1	962238	964210	+	7914074	AFLA_075950		636	ferric-chelate reductase (Fre2), putative	XP_002372512.1
Un	NW_002477237.1	964899	965687	-	7914075	AFLA_075960		212	conserved hypothetical protein	XP_002372513.1
Un	NW_002477237.1	966560	968579	-	7914076	AFLA_075970		582	conserved hypothetical protein	XP_002372514.1
Un	NW_002477237.1	972979	974148	+	7914077	AFLA_075980		372	choline monooxygenase, putative	XP_002372515.1
Un	NW_002477237.1	974725	975120	+	7914078	AFLA_075990		131	conserved hypothetical protein	XP_002372516.1
Un	NW_002477237.1	975214	975810	+	7914079	AFLA_076000		198	hypothetical protein AFLA_076000	XP_002372517.1
Un	NW_002477237.1	977011	981406	-	7914080	AFLA_076010		1286	zinc finger protein, putative	XP_002372518.1
Un	NW_002477237.1	982532	982938	+	7914081	AFLA_076020		116	Tropomyosin-1, putative	XP_002372519.1
Un	NW_002477237.1	984891	986134	-	7914082	AFLA_076030		53	hypothetical protein AFLA_076030	XP_002372520.1
Un	NW_002477237.1	987703	990542	-	7914083	AFLA_076040		712	conserved hypothetical protein	XP_002372521.1
Un	NW_002477237.1	992259	994169	-	7914084	AFLA_076050		615	cellular morphogenesis protein (Rax2), putative	XP_002372522.1
Un	NW_002477237.1	997629	1001108	+	7914085	AFLA_076060		634	structure-specific recognition protein, putative	XP_002372523.1
Un	NW_002477237.1	1003830	1005519	+	7914086	AFLA_076070		523	septin AspB	XP_002372524.1
Un	NW_002477237.1	1006846	1007981	+	7914087	AFLA_076080		286	conserved hypothetical protein	XP_002372525.1
Un	NW_002477237.1	1008930	1010358	+	7914088	AFLA_076090		419	mitochondrial carrier protein, putative	XP_002372526.1
Un	NW_002477237.1	1011010	1012306	+	7914089	AFLA_076100		375	conserved hypothetical protein	XP_002372527.1
Un	NW_002477237.1	1014458	1016332	-	7914090	AFLA_076110		624	conserved hypothetical protein	XP_002372528.1
Un	NW_002477237.1	1019386	1021940	+	7914091	AFLA_076120		785	alpha-L-fucosidase 2 precursor, putative	XP_002372529.1
Un	NW_002477237.1	1022253	1023365	-	7914092	AFLA_076130		352	beta-lactamase, putative	XP_002372530.1
Un	NW_002477237.1	1023386	1024142	-	7914093	AFLA_076140		230	hypothetical protein AFLA_076140	XP_002372531.1
Un	NW_002477237.1	1024822	1026424	-	7914094	AFLA_076150		516	hypothetical protein AFLA_076150	XP_002372532.1
Un	NW_002477237.1	1029652	1033001	+	7914095	AFLA_076160		400	conserved hypothetical protein	XP_002372533.1
Un	NW_002477237.1	1034228	1035190	-	7914096	AFLA_076170		284	conserved hypothetical protein	XP_002372534.1
Un	NW_002477237.1	1036224	1037104	+	7914097	AFLA_076180		246	conserved hypothetical protein	XP_002372535.1
Un	NW_002477237.1	1038341	1038616	+	7914098	AFLA_076190		91	hypothetical protein AFLA_076190	XP_002372536.1
Un	NW_002477237.1	1040259	1040998	-	7914099	AFLA_076200		227	HAD superfamily hydrolase, putative	XP_002372537.1
Un	NW_002477237.1	1042012	1042588	-	7914100	AFLA_076210		171	hypothetical protein AFLA_076210	XP_002372538.1
Un	NW_002477237.1	1044867	1045061	-	7914101	AFLA_076220		64	hypothetical protein AFLA_076220	XP_002372539.1
Un	NW_002477237.1	1046987	1047784	+	7914102	AFLA_076230		265	conserved hypothetical protein	XP_002372540.1
Un	NW_002477237.1	1048318	1049761	+	7914103	AFLA_076240		463	glutamate-1-semialdehyde 2,1-aminomutase, putative	XP_002372541.1
Un	NW_002477237.1	1050820	1051348	+	7914104	AFLA_076250		115	hypothetical protein AFLA_076250	XP_002372542.1
Un	NW_002477237.1	1053294	1054064	-	7914105	AFLA_076260		256	conserved hypothetical protein	XP_002372543.1
Un	NW_002477237.1	1055590	1056650	-	7914106	AFLA_076270		275	conserved hypothetical protein	XP_002372544.1
Un	NW_002477237.1	1056961	1057575	-	7916038	AFLA_076280		171	kelch repeat protein	XP_002372545.1
Un	NW_002477237.1	1060016	1061857	+	7916524	AFLA_076290		613	capsule associated protein, putative	XP_002372546.1
Un	NW_002477237.1	1062456	1063001	-	7916525	AFLA_076300		181	conserved hypothetical protein	XP_002372547.1
Un	NW_002477237.1	1064064	1064945	+	7916526	AFLA_076310		222	hypothetical protein AFLA_076310	XP_002372548.1
Un	NW_002477237.1	1065506	1067361	-	7916527	AFLA_076320		584	C6 transcription factor, putative	XP_002372549.1
Un	NW_002477237.1	1067423	1067854	-	7916528	AFLA_076330		143	conserved hypothetical protein	XP_002372550.1
Un	NW_002477237.1	1071397	1072050	+	7916529	AFLA_076340		217	C6 finger domain protein, putative	XP_002372551.1
Un	NW_002477237.1	1072165	1073089	-	7916530	AFLA_076350		268	conserved hypothetical protein	XP_002372552.1
Un	NW_002477237.1	1074410	1078575	+	7916531	AFLA_076360		368	conserved hypothetical protein	XP_002372553.1
Un	NW_002477237.1	1079834	1080817	+	7916532	AFLA_076370		301	ankyrin repeat-containing protein, putative	XP_002372554.1
Un	NW_002477237.1	1081861	1082540	+	7916533	AFLA_076380		187	mitochondrial intermembrane space protein Mia40	XP_002372555.1
Un	NW_002477237.1	1082627	1082917	+	7916534	AFLA_076390		96	hypothetical protein AFLA_076390	XP_002372556.1
Un	NW_002477237.1	1083958	1089989	-	7916535	AFLA_076400		1213	nonsense-mediated mRNA decay factor (Upf2), putative	XP_002372557.1
Un	NW_002477237.1	1090899	1091889	+	7916536	AFLA_076410		259	conserved hypothetical protein	XP_002372558.1
Un	NW_002477237.1	1093065	1095357	+	7916537	AFLA_076420		104	hypothetical protein AFLA_076420	XP_002372559.1
Un	NW_002477237.1	1097071	1098442	-	7916538	AFLA_076430		416	SUN domain protein (Uth1), putative	XP_002372560.1
Un	NW_002477237.1	1103631	1104890	+	7916539	AFLA_076440		396	conserved hypothetical protein	XP_002372561.1
Un	NW_002477237.1	1105368	1106555	+	7916540	AFLA_076450		347	electron transfer flavoprotein alpha subunit, putative	XP_002372562.1
Un	NW_002477237.1	1107650	1110556	+	7916541	AFLA_076460		948	sister chromatid cohesion factor (Chl12), putative	XP_002372563.1
Un	NW_002477237.1	1111076	1111576	-	7916542	AFLA_076470		149	conserved hypothetical protein	XP_002372564.1
Un	NW_002477237.1	1113674	1114342	+	7916543	AFLA_076480		222	glutathione S-transferase, putative	XP_002372565.1
Un	NW_002477237.1	1115006	1117230	+	7916544	AFLA_076490		680	RSC complex subunit (RSC8), putative	XP_002372566.1
Un	NW_002477237.1	1117718	1119871	-	7916545	AFLA_076500		717	conserved hypothetical protein	XP_002372567.1
Un	NW_002477237.1	1120153	1122200	+	7916546	AFLA_076510		662	DEAD/DEAH box helicase, putative	XP_002372568.1
Un	NW_002477237.1	1123180	1126614	-	7916547	AFLA_076520		1069	GPI maturation protein (Bst1), putative	XP_002372569.1
Un	NW_002477237.1	1128308	1129943	-	7916548	AFLA_076530		495	sugar transporter family protein	XP_002372570.1
Un	NW_002477237.1	1131867	1133719	-	7916549	AFLA_076540		488	cytochrome P450, putative	XP_002372571.1
Un	NW_002477237.1	1135449	1137074	+	7916550	AFLA_076550		470	conserved hypothetical protein	XP_002372572.1
Un	NW_002477237.1	1137614	1140265	-	7916551	AFLA_076560		654	APSES transcription factor (MbpA), putative	XP_002372573.1
Un	NW_002477237.1	1141015	1142277	+	7916552	AFLA_076570		420	conserved hypothetical protein	XP_002372574.1
Un	NW_002477237.1	1143185	1143964	-	7916553	AFLA_076580		259	trans-aconitate 2-methyltransferase, putative	XP_002372575.1
Un	NW_002477237.1	1144900	1146066	+	7916554	AFLA_076590		314	glutamine-serine rich protein MS8, putative	XP_002372576.1
Un	NW_002477237.1	1149292	1152677	+	7916555	AFLA_076600		1067	translation elongation factor eEF-3, putative	XP_002372577.1
Un	NW_002477237.1	1154802	1157705	+	7916556	AFLA_076610		967	TPR domain protein	XP_002372578.1
Un	NW_002477237.1	1158108	1158941	-	7916557	AFLA_076620		235	siroheme synthase Met8, putative	XP_002372579.1
Un	NW_002477237.1	1159773	1160825	+	7916558	AFLA_076630		350	ribose phosphate diphosphokinase Prs1, putative	XP_002372580.1
Un	NW_002477237.1	1168178	1171036	-	7916559	AFLA_076640		833	phospholipase PldA, putative	XP_002372581.1
Un	NW_002477237.1	1172707	1173321	+	7916560	AFLA_076650		187	DUF890 domain protein	XP_002372582.1
Un	NW_002477237.1	1174303	1174823	+	7916561	AFLA_076660		141	conserved hypothetical protein	XP_002372583.1
Un	NW_002477237.1	1175704	1181844	-	7916562	AFLA_076670		1994	guanyl-nucleotide exchange factor (Sec7), putative	XP_002372584.1
Un	NW_002477237.1	1182269	1183936	+	7916563	AFLA_076680		485	pyruvate dehydrogenase complex, dihydrolipoamide acetyltransferase	XP_002372585.1
Un	NW_002477237.1	1184404	1185254	+	7916564	AFLA_076690		171	conserved hypothetical protein	XP_002372586.1
Un	NW_002477237.1	1186416	1187017	+	7916565	AFLA_076700		160	v-SNARE protein Bos1, putative	XP_002372587.1
Un	NW_002477237.1	1187274	1188798	+	7916566	AFLA_076710		417	malate dehydrogenase, NAD-dependent	XP_002372588.1
Un	NW_002477237.1	1189617	1192590	-	7916567	AFLA_076720		946	AAA family ATPase, putative	XP_002372589.1
Un	NW_002477237.1	1194540	1195285	-	7916568	AFLA_076730		205	conserved hypothetical protein	XP_002372590.1
Un	NW_002477237.1	1196124	1198652	-	7916569	AFLA_076740		842	conserved hypothetical protein	XP_002372591.1
Un	NW_002477237.1	1199001	1199456	+	7916570	AFLA_076750		151	conserved hypothetical protein	XP_002372592.1
Un	NW_002477237.1	1199824	1203149	-	7916571	AFLA_076760		1049	vacuolar morphogenesis protein AvaB, putative	XP_002372593.1
Un	NW_002477237.1	1204011	1205402	-	7916572	AFLA_076770		425	fructose-2,6-bisphosphatase	XP_002372594.1
Un	NW_002477237.1	1207296	1208475	-	7916573	AFLA_076780		324	ribonucleoprotein, putative	XP_002372595.1
Un	NW_002477237.1	1209615	1211718	-	7916574	AFLA_076790		637	MFS sugar transporter, putative	XP_002372596.1
Un	NW_002477237.1	1214960	1216043	+	7916575	AFLA_076800		338	amidohydrolase family protein	XP_002372597.1
Un	NW_002477237.1	1216402	1218708	-	7916576	AFLA_076810		748	conserved hypothetical protein	XP_002372598.1
Un	NW_002477237.1	1221794	1223734	+	7916577	AFLA_076820		593	glucose oxidase, putative	XP_002372599.1
Un	NW_002477237.1	1224399	1224727	-	7916578	AFLA_076830		92	RING finger domain protein	XP_002372600.1
Un	NW_002477237.1	1225891	1226959	+	7916579	AFLA_076840		279	proteasome component Pre8, putative	XP_002372601.1
Un	NW_002477237.1	1230116	1231450	-	7916580	AFLA_076850		362	conserved hypothetical protein	XP_002372602.1
Un	NW_002477237.1	1231869	1233331	+	7916581	AFLA_076860		466	MOSC domain protein	XP_002372603.1
Un	NW_002477237.1	1233607	1235480	-	7916582	AFLA_076870		586	purine permease, putative	XP_002372604.1
Un	NW_002477237.1	1238498	1239936	+	7916583	AFLA_076880		456	stearic acid desaturase (SdeA), putative	XP_002372605.1
Un	NW_002477237.1	1240705	1242911	+	7916584	AFLA_076890		716	metallopeptidase MepB	XP_002372606.1
Un	NW_002477237.1	1243261	1243830	+	7916585	AFLA_076900		189	conserved hypothetical protein	XP_002372607.1
Un	NW_002477237.1	1246475	1247462	-	7916586	AFLA_076910		139	cytokinesis EF-hand protein Cdc4, putative	XP_002372608.1
Un	NW_002477237.1	1248046	1251166	-	7916587	AFLA_076920		1016	C2H2 finger domain protein, putative	XP_002372609.1
Un	NW_002477237.1	1255496	1258994	-	7916588	AFLA_076930		1030	importin, putative	XP_002372610.1
Un	NW_002477237.1	1259448	1259852	+	7916589	AFLA_076940		95	small nuclear ribonucleoprotein SmE, putative	XP_002372611.1
Un	NW_002477237.1	1260034	1260871	-	7916590	AFLA_076950		230	5-formyltetrahydrofolate cyclo-ligase, putative	XP_002372612.1
Un	NW_002477237.1	1261229	1262134	+	7916591	AFLA_076960		235	conserved hypothetical protein	XP_002372613.1
Un	NW_002477237.1	1262539	1263154	-	7916592	AFLA_076970		182	conserved hypothetical protein	XP_002372614.1
Un	NW_002477237.1	1263630	1267926	+	7916593	AFLA_076980		1363	non-repetitive nucleoporin, putative	XP_002372615.1
Un	NW_002477237.1	1268660	1269937	-	7916594	AFLA_076990		375	alpha-ketoglutarate-dependent taurine dioxygenase	XP_002372616.1
Un	NW_002477237.1	1271196	1271426	+	7916595	AFLA_077000		59	hypothetical protein AFLA_077000	XP_002372617.1
Un	NW_002477237.1	1273425	1274294	+	7916596	AFLA_077010		167	integral membrane protein, putative	XP_002372618.1
Un	NW_002477237.1	1274941	1276374	-	7916597	AFLA_077020		427	DNA damage-inducible v-SNARE binding protein Ddi1, putative	XP_002372619.1
Un	NW_002477237.1	1281659	1283874	+	7916598	AFLA_077030		587	siderochrome-iron transporter Sit1, putative	XP_002372620.1
Un	NW_002477237.1	1287230	1288010	+	7916599	AFLA_077040		242	pectate lyase, putative	XP_002372621.1
Un	NW_002477237.1	1289001	1289942	+	7916600	AFLA_077050		284	conserved hypothetical protein	XP_002372622.1
Un	NW_002477237.1	1290861	1292108	-	7916601	AFLA_077060		379	aldo/keto reductase, putative	XP_002372623.1
Un	NW_002477237.1	1293082	1293801	-	7916602	AFLA_077070		239	hypothetical protein AFLA_077070	XP_002372624.1
Un	NW_002477237.1	1293891	1295767	-	7916603	AFLA_077080		557	conserved hypothetical protein	XP_002372625.1
Un	NW_002477237.1	1297315	1299078	-	7916604	AFLA_077090		548	glycosyl hydrolase, putative	XP_002372626.1
Un	NW_002477237.1	1300100	1300463	+	7912484	AFLA_077100		101	hypothetical protein AFLA_077100	XP_002372627.1
Un	NW_002477237.1	1303298	1304295	+	7912972	AFLA_077110		155	hypothetical protein AFLA_077110	XP_002372628.1
Un	NW_002477237.1	1307775	1308308	-	7912973	AFLA_077120		101	hypothetical protein AFLA_077120	XP_002372629.1
Un	NW_002477237.1	1311170	1311510	-	7912974	AFLA_077130		80	hypothetical protein AFLA_077130	XP_002372630.1
Un	NW_002477237.1	1312063	1313772	+	7912975	AFLA_077140		365	conserved hypothetical protein	XP_002372631.1
Un	NW_002477237.1	1313999	1316270	-	7912976	AFLA_077150		435	amino acid transporter, putative	XP_002372632.1
Un	NW_002477237.1	1317134	1318730	+	7912977	AFLA_077160		510	amine oxidase, putative	XP_002372633.1
Un	NW_002477237.1	1319221	1321284	+	7912978	AFLA_077170		607	hypothetical protein AFLA_077170	XP_002372634.1
Un	NW_002477237.1	1322029	1322662	-	7912979	AFLA_077180		146	hypothetical protein AFLA_077180	XP_002372635.1
Un	NW_002477237.1	1323314	1324935	-	7912980	AFLA_077190		521	conserved hypothetical protein	XP_002372636.1
Un	NW_002477237.1	1325852	1327219	+	7912981	AFLA_077200		455	conserved hypothetical protein	XP_002372637.1
Un	NW_002477237.1	1329153	1329626	-	7912982	AFLA_077210		157	NADPH fad oxidoreductase, putative	XP_002372638.1
Un	NW_002477237.1	1329644	1332663	-	7912983	AFLA_077220		882	NADPH flavin oxidoreductase, putative	XP_002372639.1
Un	NW_002477237.1	1333058	1333908	+	7912984	AFLA_077230		86	hypothetical protein AFLA_077230	XP_002372640.1
Un	NW_002477237.1	1334804	1335578	+	7912985	AFLA_077240		226	conserved hypothetical protein	XP_002372641.1
Un	NW_002477237.1	1339845	1342115	+	7912986	AFLA_077250		694	fatty-acyl coenzyme A oxidase (Pox1), putative	XP_002372642.1
Un	NW_002477237.1	1342664	1343971	-	7912987	AFLA_077260		328	aldo-keto reductase (YakC), putative	XP_002372643.1
Un	NW_002477237.1	1345187	1346501	-	7912988	AFLA_077270		420	NADH-dependent flavin oxidoreductase, putative	XP_002372644.1
Un	NW_002477237.1	1347490	1349565	+	7912989	AFLA_077280		637	acyl-CoA dehydrogenase, putative	XP_002372645.1
Un	NW_002477237.1	1350212	1351321	+	7912990	AFLA_077290		296	UMTA methyltransferase family protein	XP_002372646.1
Un	NW_002477237.1	1353229	1355106	+	7912991	AFLA_077300		608	sugar transporter, putative	XP_002372647.1
Un	NW_002477237.1	1356288	1357028	-	7912992	AFLA_077310		131	conserved hypothetical protein	XP_002372648.1
Un	NW_002477237.1	1357945	1359258	+	7912993	AFLA_077320		137	conserved hypothetical protein	XP_002372649.1
Un	NW_002477237.1	1360084	1360610	-	7912994	AFLA_077330		168	thioesterase family protein	XP_002372650.1
Un	NW_002477237.1	1360748	1361224	-	7912995	AFLA_077340		117	conserved hypothetical protein	XP_002372651.1
Un	NW_002477237.1	1361474	1362114	+	7912996	AFLA_077350		192	conserved hypothetical protein	XP_002372652.1
Un	NW_002477237.1	1362699	1364746	+	7912997	AFLA_077360		528	conserved hypothetical protein	XP_002372653.1
Un	NW_002477237.1	1365874	1366356	-	7912998	AFLA_077370		118	conserved hypothetical protein	XP_002372654.1
Un	NW_002477237.1	1367132	1368397	-	7912999	AFLA_077380		421	sugar transporter, putative	XP_002372655.1
Un	NW_002477237.1	1369333	1371098	+	7913000	AFLA_077390		571	conserved hypothetical protein	XP_002372656.1
Un	NW_002477237.1	1374217	1375517	+	7913001	AFLA_077400		415	monocarboxylate transporter, putative	XP_002372657.1
Un	NW_002477237.1	1375766	1377163	-	7913002	AFLA_077410		446	acyl-CoA dehydrogenase, putative	XP_002372658.1
Un	NW_002477237.1	1377431	1378687	+	7913003	AFLA_077420		418	CAIB/BAIF family enzyme	XP_002372659.1
Un	NW_002477237.1	1378869	1381322	+	7913004	AFLA_077430		356	hypothetical protein AFLA_077430	XP_002372660.1
Un	NW_002477237.1	1383565	1384638	+	7913005	AFLA_077440		357	threonine aldolase, putative	XP_002372661.1
Un	NW_002477237.1	1385164	1386186	-	7913006	AFLA_077450		340	cinnamoyl-CoA reductase, putative	XP_002372662.1
Un	NW_002477237.1	1386906	1390712	+	7913007	AFLA_077460		1078	ankyrin, putative	XP_002372663.1
Un	NW_002477237.1	1391231	1393593	-	7913008	AFLA_077470		729	thimet oligopeptidase, putative	XP_002372664.1
Un	NW_002477237.1	1396104	1396568	+	7913009	AFLA_077480		114	conserved hypothetical protein	XP_002372665.1
Un	NW_002477237.1	1398602	1399171	+	7913010	AFLA_077490		189	fungal specific transcription factor, putative	XP_002372666.1
Un	NW_002477237.1	1399266	1399628	+	7913011	AFLA_077500		120	hypothetical protein AFLA_077500	XP_002372667.1
Un	NW_002477237.1	1400507	1401949	-	7913012	AFLA_077510		399	O-methyltransferase, putative	XP_002372668.1
Un	NW_002477237.1	1403881	1405294	+	7913013	AFLA_077520		329	conserved hypothetical protein	XP_002372669.1
Un	NW_002477237.1	1405929	1406204	-	7913014	AFLA_077530		91	conserved hypothetical protein	XP_002372670.1
Un	NW_002477237.1	1406892	1407114	-	7913015	AFLA_077540		53	hypothetical protein AFLA_077540	XP_002372671.1
Un	NW_002477237.1	1408320	1408592	+	7913016	AFLA_077550		90	hypothetical protein AFLA_077550	XP_002372672.1
Un	NW_002477237.1	1409591	1411618	+	7913017	AFLA_077560		534	choline transport protein, putative	XP_002372673.1
Un	NW_002477237.1	1412181	1413166	+	7913018	AFLA_077570		106	hypothetical protein AFLA_077570	XP_002372674.1
Un	NW_002477237.1	1414280	1415527	+	7913019	AFLA_077580		370	ribonuclease p/mrp subunit, putative	XP_002372675.1
Un	NW_002477237.1	1415958	1417385	-	7913020	AFLA_077590		475	conserved hypothetical protein	XP_002372676.1
Un	NW_002477237.1	1419245	1419979	+	7913021	AFLA_077600		244	conserved hypothetical protein	XP_002372677.1
Un	NW_002477237.1	1420848	1422600	-	7913022	AFLA_077610		505	MFS drug efflux transporter, putative	XP_002372678.1
Un	NW_002477237.1	1422619	1422931	-	7913023	AFLA_077620		88	hypothetical protein AFLA_077620	XP_002372679.1
Un	NW_002477237.1	1423819	1424496	-	7913024	AFLA_077630		184	hypothetical protein AFLA_077630	XP_002372680.1
Un	NW_002477237.1	1425237	1425692	-	7913025	AFLA_077640		151	hypothetical protein AFLA_077640	XP_002372681.1
Un	NW_002477237.1	1425756	1427722	-	7913026	AFLA_077650		608	conserved hypothetical protein	XP_002372682.1
Un	NW_002477237.1	1431437	1431902	-	7913027	AFLA_077660		115	hypothetical protein AFLA_077660	XP_002372683.1
Un	NW_002477237.1	1432006	1433148	-	7913028	AFLA_077670		332	conserved hypothetical protein	XP_002372684.1
Un	NW_002477237.1	1433871	1434518	+	7913029	AFLA_077680		184	conserved hypothetical protein	XP_002372685.1
Un	NW_002477237.1	1439359	1440069	+	7913030	AFLA_077690		90	hypothetical protein AFLA_077690	XP_002372686.1
Un	NW_002477237.1	1440150	1440605	+	7913031	AFLA_077700		151	conserved hypothetical protein	XP_002372687.1
Un	NW_002477237.1	1442630	1443970	+	7913032	AFLA_077710		446	secretory lipase, putative	XP_002372688.1
Un	NW_002477237.1	1444446	1444985	+	7913033	AFLA_077720		179	conserved hypothetical protein	XP_002372689.1
Un	NW_002477237.1	1445459	1446362	-	7913034	AFLA_077730		281	carnitinyl-CoA dehydratase, putative	XP_002372690.1
Un	NW_002477237.1	1447306	1448679	-	7913035	AFLA_077740		433	acyl-CoA dehydrogenase	XP_002372691.1
Un	NW_002477237.1	1449175	1451181	+	7913036	AFLA_077750		485	conserved hypothetical protein	XP_002372692.1
Un	NW_002477237.1	1451436	1451854	+	7913037	AFLA_077760		121	conserved hypothetical protein	XP_002372693.1
Un	NW_002477237.1	1451952	1454033	+	7913038	AFLA_077770		557	hypothetical protein AFLA_077770	XP_002372694.1
Un	NW_002477237.1	1454634	1455377	-	7913039	AFLA_077780		247	hypothetical protein AFLA_077780	XP_002372695.1
Un	NW_002477237.1	1457805	1458386	-	7913040	AFLA_077790		170	conserved hypothetical protein	XP_002372696.1
Un	NW_002477237.1	1459687	1460832	-	7913041	AFLA_077800		342	conserved hypothetical protein	XP_002372697.1
Un	NW_002477237.1	1461504	1462788	-	7913042	AFLA_077810		389	GPI anchored dioxygenase, putative	XP_002372698.1
Un	NW_002477237.1	1466314	1466867	+	7913043	AFLA_077820		119	hypothetical protein AFLA_077820	XP_002372699.1
Un	NW_002477237.1	1467068	1469085	-	7913044	AFLA_077830		612	choline dehydrogenase, putative	XP_002372700.1
Un	NW_002477237.1	1470974	1472077	-	7913045	AFLA_077840		367	endoglucanase, putative	XP_002372701.1
Un	NW_002477237.1	1474280	1475932	-	7913046	AFLA_077850		550	phenylalanine ammonia-lyase, putative	XP_002372702.1
Un	NW_002477237.1	1478055	1479525	+	7913047	AFLA_077860		433	conserved hypothetical protein	XP_002372703.1
Un	NW_002477237.1	1482105	1483736	+	7913048	AFLA_077870		543	conserved hypothetical protein	XP_002372704.1
Un	NW_002477237.1	1484200	1487043	-	7913049	AFLA_077880		895	K+ homeostasis protein Kha1, putative	XP_002372705.1
Un	NW_002477237.1	1488268	1489191	-	7913050	AFLA_077890		307	conserved hypothetical protein	XP_002372706.1
Un	NW_002477237.1	1491452	1492063	-	7913051	AFLA_077900		203	conserved hypothetical protein	XP_002372707.1
Un	NW_002477237.1	1493509	1494979	-	7913052	AFLA_077910		472	alpha-1,3-glucanase, putative	XP_002372708.1
Un	NW_002477237.1	1496683	1498484	-	7913053	AFLA_077920		548	glutamate decarboxylase	XP_002372709.1
Un	NW_002477237.1	1499649	1500238	-	7919428	AFLA_077930		145	conserved hypothetical protein	XP_002372710.1
Un	NW_002477237.1	1500364	1500796	+	7919429	AFLA_077940		77	hypothetical protein AFLA_077940	XP_002372711.1
Un	NW_002477237.1	1501968	1503264	+	7919430	AFLA_077950		415	toxin biosynthesis protein (Tri7), putative	XP_002372712.1
Un	NW_002477237.1	1504885	1506730	+	7919431	AFLA_077960		194	conserved hypothetical protein	XP_002372713.1
Un	NW_002477237.1	1509522	1510845	+	7919432	AFLA_077970		418	Rieske 2Fe-2S family protein, putative	XP_002372714.1
Un	NW_002477237.1	1511725	1512162	-	7919433	AFLA_077980		126	conserved hypothetical protein	XP_002372715.1
Un	NW_002477237.1	1514514	1515560	-	7919434	AFLA_077990		348	zinc-binding oxidoreductase ToxD, putative	XP_002372716.1
Un	NW_002477237.1	1516705	1517166	+	7919435	AFLA_078000		153	conserved hypothetical protein	XP_002372717.1
Un	NW_002477237.1	1518990	1519724	+	7919436	AFLA_078010		244	sugar transporter, putative	XP_002372718.1
Un	NW_002477237.1	1520941	1521997	+	7919437	AFLA_078020		232	hypothetical protein AFLA_078020	XP_002372719.1
Un	NW_002477237.1	1522891	1524757	+	7919438	AFLA_078030		466	conserved hypothetical protein	XP_002372720.1
Un	NW_002477237.1	1524956	1525759	-	7919439	AFLA_078040		210	(S)-2-haloacid dehalogenase IVA, putative	XP_002372721.1
Un	NW_002477237.1	1531889	1533465	+	7919440	AFLA_078050		456	cytochrome P450 monooxygenase, putative	XP_002372722.1
Un	NW_002477237.1	1534566	1536256	+	7919441	AFLA_078060		509	FAD-binding oxidoreductase, putative	XP_002372723.1
Un	NW_002477237.1	1536650	1537123	-	7919442	AFLA_078070		142	conserved hypothetical protein	XP_002372724.1
Un	NW_002477237.1	1539122	1539967	-	7919443	AFLA_078080		281	conserved hypothetical protein	XP_002372725.1
Un	NW_002477237.1	1542521	1543489	-	7919444	AFLA_078090		322	alcohol dehydrogenase, putative	XP_002372726.1
Un	NW_002477237.1	1543612	1544247	-	7919445	AFLA_078100		211	conserved hypothetical protein	XP_002372727.1
Un	NW_002477237.1	1544992	1546334	+	7919446	AFLA_078110		376	C-14 sterol reductase, putative	XP_002372728.1
Un	NW_002477237.1	1547032	1548183	-	7919447	AFLA_078120		341	cell wall glucanase/allergen F16-like protein	XP_002372729.1
Un	NW_002477237.1	1550274	1551726	+	7919448	AFLA_078130		436	mannan endo-1,6-alpha-mannosidase DCW1 precursor, putative	XP_002372730.1
Un	NW_002477237.1	1551809	1552531	-	7919449	AFLA_078140		240	acetyltransferase, GNAT family	XP_002372731.1
Un	NW_002477237.1	1554522	1554928	+	7919450	AFLA_078150		92	hypothetical protein AFLA_078150	XP_002372732.1
Un	NW_002477237.1	1555819	1556104	+	7919451	AFLA_078160		69	hypothetical protein AFLA_078160	XP_002372733.1
Un	NW_002477237.1	1556754	1557152	+	7919452	AFLA_078170		111	conserved hypothetical protein	XP_002372734.1
Un	NW_002477237.1	1557186	1557692	+	7919453	AFLA_078180		168	conserved hypothetical protein	XP_002372735.1
Un	NW_002477237.1	1557925	1559449	-	7919454	AFLA_078190		430	zinc finger protein DHHC domain containing protein, putative	XP_002372736.1
Un	NW_002477237.1	1559783	1560333	+	7919455	AFLA_078200		145	DNA mismatch repair protein mutl, putative	XP_002372737.1
Un	NW_002477237.1	1562917	1564021	+	7919456	AFLA_078210		346	DUF1295 domain protein	XP_002372738.1
Un	NW_002477237.1	1564206	1565584	-	7919457	AFLA_078220		346	dehydrogenase, putative	XP_002372739.1
Un	NW_002477237.1	1566041	1566790	-	7919458	AFLA_078230		217	acetyltransferase, GNAT family	XP_002372740.1
Un	NW_002477237.1	1567377	1568207	-	7919459	AFLA_078240		276	conserved hypothetical protein	XP_002372741.1
Un	NW_002477237.1	1569424	1572992	-	7919460	AFLA_078250		1123	serine/threonine protein kinase, putative	XP_002372742.1
Un	NW_002477237.1	1573747	1574644	+	7919461	AFLA_078260		282	OPA3 domain protein	XP_002372743.1
Un	NW_002477237.1	1576722	1580979	+	7919462	AFLA_078270		1261	myosin I MyoA/Myo5	XP_002372744.1
Un	NW_002477237.1	1583027	1585500	-	7919463	AFLA_078280		789	WD repeat protein	XP_002372745.1
Un	NW_002477237.1	1587149	1590985	-	7919464	AFLA_078290		1261	chitin synthase F	XP_002372746.1
Un	NW_002477237.1	1595759	1597878	+	7919465	AFLA_078300		688	chitin synthase activator (Chs3), putative	XP_002372747.1
Un	NW_002477237.1	1599435	1599794	+	7919466	AFLA_078310		61	hypothetical protein AFLA_078310	XP_002372748.1
Un	NW_002477237.1	1603161	1605021	-	7919467	AFLA_078320		602	cell wall glucanase (Scw11), putative	XP_002372749.1
Un	NW_002477237.1	1608558	1608875	-	7919468	AFLA_078330		79	conserved hypothetical protein	XP_002372750.1
Un	NW_002477237.1	1609924	1610709	-	7919469	AFLA_078340		135	conserved hypothetical protein	XP_002372751.1
Un	NW_002477237.1	1611463	1612565	+	7919470	AFLA_078350		305	conserved hypothetical protein	XP_002372752.1
Un	NW_002477237.1	1613634	1614359	+	7919471	AFLA_078360		203	conserved hypothetical protein	XP_002372753.1
Un	NW_002477237.1	1614516	1615361	-	7919472	AFLA_078370		281	oxidoreductase, short chain dehydrogenase/reductase family	XP_002372754.1
Un	NW_002477237.1	1615903	1617653	-	7919473	AFLA_078380		525	acetyl-coA hydrolase Ach1, putative	XP_002372755.1
Un	NW_002477237.1	1619273	1624400	-	7919474	AFLA_078390		1590	transcription factor (Sin3), putative	XP_002372756.1
Un	NW_002477237.1	1625982	1627866	-	7919475	AFLA_078400		481	protein phosphatase PP2A regulatory B subunit, putative	XP_002372757.1
Un	NW_002477237.1	1629680	1630690	+	7919476	AFLA_078410		336	conserved hypothetical protein	XP_002372758.1
Un	NW_002477237.1	1631080	1633180	-	7919477	AFLA_078420		633	fumarate reductase Osm1, putative	XP_002372759.1
Un	NW_002477237.1	1635038	1636680	-	7919478	AFLA_078430		487	aldehyde dehydrogenase family protein	XP_002372760.1
Un	NW_002477237.1	1639729	1640898	+	7919479	AFLA_078440		350	integral membrane protein	XP_002372761.1
Un	NW_002477237.1	1641325	1642575	-	7919480	AFLA_078450		416	COP9 signalosome subunit CsnD	XP_002372762.1
Un	NW_002477237.1	1643357	1644700	+	7919481	AFLA_078460		374	transcription initiation factor IIF subunit beta, putative	XP_002372763.1
Un	NW_002477237.1	1645094	1646704	+	7919482	AFLA_078470		470	hypothetical protein AFLA_078470	XP_002372764.1
Un	NW_002477237.1	1647622	1649213	+	7919483	AFLA_078480		475	cysteine protease, putative	XP_002372765.1
Un	NW_002477237.1	1653024	1653246	+	7919484	AFLA_078490		56	hypothetical protein AFLA_078490	XP_002372766.1
Un	NW_002477237.1	1655182	1657138	+	7919485	AFLA_078500		633	bZIP transcription factor, putative	XP_002372767.1
Un	NW_002477237.1	1659042	1660888	-	7919486	AFLA_078510		383	conserved hypothetical protein	XP_002372768.1
Un	NW_002477237.1	1662077	1663007	-	7919487	AFLA_078520		243	mitochondrial ATPase subunit ATP4, putative	XP_002372769.1
Un	NW_002477237.1	1663241	1665003	+	7919488	AFLA_078530		550	ribosome biogenesis protein Noc4, putative	XP_002372770.1
Un	NW_002477237.1	1665287	1666479	-	7919489	AFLA_078540		313	conserved hypothetical protein	XP_002372771.1
Un	NW_002477237.1	1667923	1668442	-	7919490	AFLA_078550		144	conserved hypothetical protein	XP_002372772.1
Un	NW_002477237.1	1669139	1669555	-	7919491	AFLA_078560		138	conserved hypothetical protein	XP_002372773.1
Un	NW_002477237.1	1670346	1674343	-	7919492	AFLA_078570		1253	conserved hypothetical protein	XP_002372774.1
Un	NW_002477237.1	1675415	1676436	-	7919493	AFLA_078580		302	conserved hypothetical protein	XP_002372775.1
Un	NW_002477237.1	1678775	1679461	+	7919494	AFLA_078590		206	extracellular matrix protein, putative	XP_002372776.1
Un	NW_002477237.1	1680124	1683623	-	7919495	AFLA_078600		1023	DNA repair/transcription protein, putative	XP_002372777.1
Un	NW_002477237.1	1683865	1684631	+	7919496	AFLA_078610		237	conserved hypothetical protein	XP_002372778.1
Un	NW_002477237.1	1684941	1685977	-	7919497	AFLA_078620		269	DUF850 domain protein	XP_002372779.1
Un	NW_002477237.1	1686267	1686994	+	7919498	AFLA_078630		185	signal peptidase complex component, putative	XP_002372780.1
Un	NW_002477237.1	1687478	1688735	-	7919499	AFLA_078640		334	methylenetetrahydrofolate dehydrogenase	XP_002372781.1
Un	NW_002477237.1	1689672	1691764	-	7919500	AFLA_078650		556	mitochondrial F1 ATPase subunit alpha, putative	XP_002372782.1
Un	NW_002477237.1	1692744	1693500	-	7919501	AFLA_078660		189	DUF962 domain protein	XP_002372783.1
Un	NW_002477237.1	1694332	1695025	+	7919502	AFLA_078670		191	RNA polymerase II subunit 7	XP_002372784.1
Un	NW_002477237.1	1696659	1698268	+	7919503	AFLA_078680		509	conserved hypothetical protein	XP_002372785.1
Un	NW_002477237.1	1698785	1702084	-	7919504	AFLA_078690		1041	RNA interference and gene silencing protein (Qde2), putative	XP_002372786.1
Un	NW_002477237.1	1704545	1707095	+	7919505	AFLA_078700		757	C6 transcription factor, putative	XP_002372787.1
Un	NW_002477237.1	1707886	1708634	+	7919506	AFLA_078710		227	nucleic acid-binding protein	XP_002372788.1
Un	NW_002477237.1	1709109	1711166	+	7919507	AFLA_078720		660	peroxisomal targeting receptor pex5, putative	XP_002372789.1
Un	NW_002477237.1	1712581	1712964	+	7919508	AFLA_078730		109	hypothetical protein AFLA_078730	XP_002372790.1
Un	NW_002477237.1	1713589	1715452	+	7915234	AFLA_078740		600	2-hydroxyphytanoyl-CoA lyase, putative	XP_002372791.1
Un	NW_002477237.1	1715618	1717271	-	7915235	AFLA_078750		503	conserved hypothetical protein	XP_002372792.1
Un	NW_002477237.1	1717375	1719055	+	7915236	AFLA_078760		479	cysteine synthase, putative	XP_002372793.1
Un	NW_002477237.1	1719446	1721143	-	7915237	AFLA_078770		565	Myb-like DNA-binding domain protein	XP_002372794.1
Un	NW_002477237.1	1721680	1723383	+	7915238	AFLA_078780		548	autophagy protein Apg6, putative	XP_002372795.1
Un	NW_002477237.1	1729511	1730839	+	7915239	AFLA_078790		278	conserved hypothetical protein	XP_002372796.1
Un	NW_002477237.1	1734155	1735442	-	7915240	AFLA_078800		407	peroxisomal membrane protein (Pex13), putative	XP_002372797.1
Un	NW_002477237.1	1736189	1738116	-	7915241	AFLA_078810		596	oxidoreductin	XP_002372798.1
Un	NW_002477237.1	1740436	1741239	-	7915242	AFLA_078820		248	conserved hypothetical protein	XP_002372799.1
Un	NW_002477237.1	1744605	1745223	+	7915243	AFLA_078830		187	conserved hypothetical protein	XP_002372800.1
Un	NW_002477237.1	1746002	1747534	-	7915244	AFLA_078840		428	MFS transporter, putative	XP_002372801.1
Un	NW_002477237.1	1750269	1752062	+	7915245	AFLA_078850		482	neutral amino acid permease	XP_002372802.1
Un	NW_002477237.1	1752581	1752978	+	7915246	AFLA_078860		84	hypothetical protein AFLA_078860	XP_002372803.1
Un	NW_002477237.1	1753171	1753651	+	7915247	AFLA_078870		140	hypothetical protein AFLA_078870	XP_002372804.1
Un	NW_002477237.1	1754184	1756103	-	7915248	AFLA_078880		621	conserved hypothetical protein	XP_002372805.1
Un	NW_002477237.1	1757051	1758001	+	7915249	AFLA_078890		316	dihydrodipicolinate synthetase family protein	XP_002372806.1
Un	NW_002477237.1	1762947	1764749	+	7915250	AFLA_078900		600	beta-N-acetylhexosaminidase NagA, putative	XP_002372807.1
Un	NW_002477237.1	1765221	1765448	+	7915251	AFLA_078910		75	hypothetical protein AFLA_078910	XP_002372808.1
Un	NW_002477237.1	1778597	1780630	+	7915252	AFLA_078920		652	C2H2 finger domain protein, putative	XP_002372809.1
Un	NW_002477237.1	1782364	1783465	-	7915253	AFLA_078930		346	conserved hypothetical protein	XP_002372810.1
Un	NW_002477237.1	1786665	1787028	+	7915254	AFLA_078940		73	hypothetical protein AFLA_078940	XP_002372811.1
Un	NW_002477237.1	1787270	1790346	-	7915255	AFLA_078950		623	conserved hypothetical protein	XP_002372812.1
Un	NW_002477237.1	1790812	1791360	+	7915256	AFLA_078960		78	small nuclear ribonucleoprotein SmG, putative	XP_002372813.1
Un	NW_002477237.1	1791842	1795818	-	7915257	AFLA_078970		1290	transcription initiation factor TFIID subunit TSM1/127kD, putative	XP_002372814.1
Un	NW_002477237.1	1796613	1798123	+	7915258	AFLA_078980		425	sn-1,2-diacylglycerol cholinephosphotransferase	XP_002372815.1
Un	NW_002477237.1	1799653	1801978	+	7915259	AFLA_078990		563	choline transporter Hnm1, putative	XP_002372816.1
Un	NW_002477237.1	1802373	1803307	-	7915260	AFLA_079000		227	conserved hypothetical protein	XP_002372817.1
Un	NW_002477237.1	1804692	1805113	-	7915261	AFLA_079010		70	hypothetical protein AFLA_079010	XP_002372818.1
Un	NW_002477237.1	1805286	1805983	+	7915262	AFLA_079020		189	conserved hypothetical protein	XP_002372819.1
Un	NW_002477237.1	1806747	1808213	+	7915263	AFLA_079030		281	hypothetical protein AFLA_079030	XP_002372820.1
Un	NW_002477237.1	1808866	1810523	+	7915264	AFLA_079040		401	COP9 signalosome subunit 1 (CsnA), putative	XP_002372821.1
Un	NW_002477237.1	1810804	1812511	-	7915265	AFLA_079050		548	MFS transporter, putative	XP_002372822.1
Un	NW_002477237.1	1813179	1813520	+	7915266	AFLA_079060		113	conserved hypothetical protein	XP_002372823.1
Un	NW_002477237.1	1814661	1817095	+	7915267	AFLA_079070		776	RING finger protein	XP_002372824.1
Un	NW_002477237.1	1819872	1823514	-	7915268	AFLA_079080		505	conserved hypothetical protein	XP_002372825.1
Un	NW_002477237.1	1823538	1823951	-	7915269	AFLA_079090		119	conserved hypothetical protein	XP_002372826.1
Un	NW_002477237.1	1826803	1828470	+	7915270	AFLA_079100		286	hypothetical protein AFLA_079100	XP_002372827.1
Un	NW_002477237.1	1830328	1831569	+	7915271	AFLA_079110		413	conserved hypothetical protein	XP_002372828.1
Un	NW_002477237.1	1832687	1834724	+	7915272	AFLA_079120		657	conserved hypothetical protein	XP_002372829.1
Un	NW_002477237.1	1836010	1837019	-	7915273	AFLA_079130		311	ribonuclease P complex subunit Pop2, putative	XP_002372830.1
Un	NW_002477237.1	1837493	1838714	+	7915274	AFLA_079140		332	casein kinase, putative	XP_002372831.1
Un	NW_002477237.1	1839988	1843371	+	7915275	AFLA_079150		1050	valyl-tRNA synthetase	XP_002372832.1
Un	NW_002477237.1	1843776	1844848	+	7915276	AFLA_079160		331	ribosome biogenesis protein, putative	XP_002372833.1
Un	NW_002477237.1	1845417	1846377	+	7915277	AFLA_079170		217	peroxisomal membrane protein (PmpP24), putative	XP_002372834.1
Un	NW_002477237.1	1846428	1849696	-	7915278	AFLA_079180		1032	ankyrin, putative	XP_002372835.1
Un	NW_002477237.1	1852479	1854769	-	7915279	AFLA_079190		700	acetoacetyl-CoA synthase	XP_002372836.1
Un	NW_002477237.1	1855837	1856943	+	7915280	AFLA_079200		368	N-ethylmaleimide reductase, putative	XP_002372837.1
Un	NW_002477237.1	1860078	1860857	+	7915281	AFLA_079210		259	ankyrin repeat-containing protein, putative	XP_002372838.1
Un	NW_002477237.1	1862273	1863289	-	7915282	AFLA_079220		338	glucose dehydrogenase, putative	XP_002372839.1
Un	NW_002477237.1	1863572	1865207	-	7915283	AFLA_079230		186	hypothetical protein AFLA_079230	XP_002372840.1
Un	NW_002477237.1	1866835	1868335	+	7915284	AFLA_079240		412	monocarboxylate transporter, putative	XP_002372841.1
Un	NW_002477237.1	1868626	1869333	+	7915285	AFLA_079250		235	conserved hypothetical protein	XP_002372842.1
Un	NW_002477237.1	1871865	1872869	+	7915286	AFLA_079260		334	alcohol dehydrogenase, putative	XP_002372843.1
Un	NW_002477237.1	1873086	1874510	-	7915287	AFLA_079270		474	conserved hypothetical protein	XP_002372844.1
Un	NW_002477237.1	1875148	1875630	-	7915288	AFLA_079280		160	L-PSP endoribonuclease family protein, putative	XP_002372845.1
Un	NW_002477237.1	1875825	1877436	-	7915289	AFLA_079290		501	aldehyde dehydrogenase (AldH12), putative	XP_002372846.1
Un	NW_002477237.1	1877829	1879161	-	7915290	AFLA_079300		419	2-amino-3-carboxymuconate-6-semialdehyde decarboxylase, putative	XP_002372847.1
Un	NW_002477237.1	1879478	1880235	+	7915291	AFLA_079310		176	3-hydroxyanthranilate 3,4-dioxygenase, putative	XP_002372848.1
Un	NW_002477237.1	1880467	1882763	-	7915292	AFLA_079320		742	conserved hypothetical protein	XP_002372849.1
Un	NW_002477237.1	1883652	1885259	-	7915293	AFLA_079330		474	amino acid transporter, putative	XP_002372850.1
Un	NW_002477237.1	1886382	1887372	+	7915294	AFLA_079340		261	dienelactone hydrolase, putative	XP_002372851.1
Un	NW_002477237.1	1890073	1890807	-	7915295	AFLA_079350		244	conserved hypothetical protein	XP_002372852.1
Un	NW_002477237.1	1892237	1892994	-	7915296	AFLA_079360		207	PKS-like enzyme, putative	XP_002372853.1
Un	NW_002477237.1	1894296	1894484	+	7915297	AFLA_079370		62	hypothetical protein AFLA_079370	XP_002372854.1
Un	NW_002477237.1	1894656	1897651	+	7915298	AFLA_079380		957	NRPS-like enzyme, putative	XP_002372855.1
Un	NW_002477237.1	1898598	1899094	+	7915299	AFLA_079390		128	hypothetical protein AFLA_079390	XP_002372856.1
Un	NW_002477237.1	1901221	1905057	+	7915300	AFLA_079400		1278	NRPS-like enzyme, putative	XP_002372857.1
Un	NW_002477237.1	1905565	1907524	+	7915301	AFLA_079410		599	MFS transporter, putative	XP_002372858.1
Un	NW_002477237.1	1907742	1908365	-	7915302	AFLA_079420		207	conserved hypothetical protein	XP_002372859.1
Un	NW_002477237.1	1910291	1911075	-	7915303	AFLA_079430		241	amidase, putative	XP_002372860.1
Un	NW_002477237.1	1912113	1913531	+	7915304	AFLA_079440		472	allantoate permease, putative	XP_002372861.1
Un	NW_002477237.1	1913795	1914532	+	7915305	AFLA_079450		245	ureidoglycolate hydrolase, putative	XP_002372862.1
Un	NW_002477237.1	1914711	1917746	-	7915306	AFLA_079460		962	DNA mismatch repair protein Msh1, putative	XP_002372863.1
Un	NW_002477237.1	1918357	1924989	+	7915307	AFLA_079470		2210	pre-mRNA splicing helicase, putative	XP_002372864.1
Un	NW_002477237.1	1925515	1927778	+	7915308	AFLA_079480		718	oligopeptidase family protein	XP_002372865.1
Un	NW_002477237.1	1928248	1928799	+	7915309	AFLA_079490		183	conserved hypothetical protein	XP_002372866.1
Un	NW_002477237.1	1929684	1930682	+	7915310	AFLA_079500		332	xylosidase, putative	XP_002372867.1
Un	NW_002477237.1	1930791	1932862	-	7915311	AFLA_079510		517	MFS transporter, putative	XP_002372868.1
Un	NW_002477237.1	1934303	1935717	+	7915312	AFLA_079520		417	conserved hypothetical protein	XP_002372869.1
Un	NW_002477237.1	1936289	1936924	+	7915313	AFLA_079530		190	conserved hypothetical protein	XP_002372870.1
Un	NW_002477237.1	1937291	1940356	-	7915314	AFLA_079540		831	conserved hypothetical protein	XP_002372871.1
Un	NW_002477237.1	1943173	1944952	+	7922112	AFLA_079550		576	group II pyridoxal-5-phosphate decarboxylase, putative	XP_002372872.1
Un	NW_002477237.1	1946140	1947818	+	7922193	AFLA_079560		541	conserved hypothetical protein	XP_002372873.1
Un	NW_002477237.1	1948219	1949766	-	7922194	AFLA_079570		515	seryl-tRNA synthetase	XP_002372874.1
Un	NW_002477237.1	1950145	1951051	-	7922195	AFLA_079580		241	cytochrome b561, putative	XP_002372875.1
Un	NW_002477237.1	1951384	1951794	-	7922196	AFLA_079590		136	conserved hypothetical protein	XP_002372876.1
Un	NW_002477237.1	1952171	1953380	-	7922197	AFLA_079600		365	acyl-CoA:6-aminopenicillanic-acid-acyltransferase, putative	XP_002372877.1
Un	NW_002477237.1	1955210	1955711	-	7922198	AFLA_079610		105	conserved hypothetical protein	XP_002372878.1
Un	NW_002477237.1	1960862	1961253	+	7922199	AFLA_079620		107	conserved hypothetical protein	XP_002372879.1
Un	NW_002477237.1	1961829	1962392	+	7922200	AFLA_079630		187	conserved hypothetical protein	XP_002372880.1
Un	NW_002477237.1	1964833	1972181	-	7922201	AFLA_079640		2341	sensor histidine kinase/response regulator, putative	XP_002372881.1
Un	NW_002477237.1	1976430	1982392	+	7922202	AFLA_079650		1943	sensor histidine kinase/response regulator, putative	XP_002372882.1
Un	NW_002477237.1	1987498	1988368	+	7922203	AFLA_079660		181	conserved hypothetical protein	XP_002372883.1
Un	NW_002477237.1	1990166	1990644	-	7922204	AFLA_079670		98	conserved hypothetical protein	XP_002372884.1
Un	NW_002477237.1	1990995	1993641	-	7922205	AFLA_079680		848	vesicular fusion ATPase, putative	XP_002372885.1
Un	NW_002477237.1	1993996	1995298	+	7922206	AFLA_079690		415	conserved hypothetical protein	XP_002372886.1
Un	NW_002477237.1	1995415	1997315	-	7922207	AFLA_079700		543	S-adenosylmethionine-dependent methyltransferase superfamily domain-containing protein	XP_002372887.1
Un	NW_002477237.1	1997872	1999318	+	7922208	AFLA_079710		385	conidiophore development protein HymA	XP_002372888.1
Un	NW_002477237.1	2000832	2003315	+	7922209	AFLA_079720		827	TBC domain protein, putative	XP_002372889.1
Un	NW_002477237.1	2004886	2006442	-	7922210	AFLA_079730		518	conserved hypothetical protein	XP_002372890.1
Un	NW_002477237.1	2008342	2011252	-	7922211	AFLA_079740		402	DIL and Ankyrin domain protein	XP_002372891.1
Un	NW_002477237.1	2012012	2017113	-	7922212	AFLA_079750		1652	guanine nucleotide exchange factor, putative	XP_002372892.1
Un	NW_002477237.1	2018374	2018550	+	7922213	AFLA_079760		58	hypothetical protein AFLA_079760	XP_002372893.1
Un	NW_002477237.1	2020587	2022705	-	7922214	AFLA_079770		636	endothelin-converting enzyme	XP_002372894.1
Un	NW_002477237.1	2029375	2030698	+	7922215	AFLA_079780		359	G protein complex alpha subunit GanA	XP_002372895.1
Un	NW_002477237.1	2031753	2032328	+	7922216	AFLA_079790		141	conserved hypothetical protein	XP_002372896.1
Un	NW_002477237.1	2032358	2032885	+	7922217	AFLA_079800		175	conserved hypothetical protein	XP_002372897.1
Un	NW_002477237.1	2033881	2035050	-	7922218	AFLA_079810		222	vacuolar ATP synthase 16 kDa proteolipid subunit, putative	XP_002372898.1
Un	NW_002477237.1	2035202	2036905	-	7922219	AFLA_079820		555	conserved hypothetical protein	XP_002372899.1
Un	NW_002477237.1	2038917	2039292	+	7922220	AFLA_079830		57	stress response RCI peptide, putative	XP_002372900.1
Un	NW_002477237.1	2042499	2043848	+	7922221	AFLA_079840		449	conserved hypothetical protein	XP_002372901.1
Un	NW_002477237.1	2046102	2047521	+	7922222	AFLA_079850		440	phosphatidyl synthase	XP_002372902.1
Un	NW_002477237.1	2048594	2050104	-	7922223	AFLA_079860		484	lipase/serine esterase, putative	XP_002372903.1
Un	NW_002477237.1	2051347	2053344	+	7922224	AFLA_079870		592	RNA exonuclease Rex3, putative	XP_002372904.1
Un	NW_002477237.1	2053751	2054403	-	7922225	AFLA_079880		124	60S ribosomal protein L22	XP_002372905.1
Un	NW_002477237.1	2055203	2055932	+	7922226	AFLA_079890		143	pre-mRNA splicing factor Dim1	XP_002372906.1
Un	NW_002477237.1	2056798	2058149	+	7922227	AFLA_079900		295	recombination hotspot-binding protein (Translin), putative	XP_002372907.1
Un	NW_002477237.1	2058339	2059192	-	7922228	AFLA_079910		256	glutathione peroxidase Hyr1, putative	XP_002372908.1
Un	NW_002477237.1	2061521	2062017	+	7922229	AFLA_079920		120	hypothetical protein AFLA_079920	XP_002372909.1
Un	NW_002477237.1	2062048	2064609	-	7922230	AFLA_079930		685	beta-mannosidase, putative	XP_002372910.1
Un	NW_002477237.1	2064725	2064995	+	7922231	AFLA_079940		59	hypothetical protein AFLA_079940	XP_002372911.1
Un	NW_002477237.1	2065383	2067048	-	7922232	AFLA_079950		496	cytochrome B2, putative	XP_002372912.1
Un	NW_002477237.1	2067547	2069529	+	7922233	AFLA_079960		552	sugar transporter, putative	XP_002372913.1
Un	NW_002477237.1	2069667	2070888	-	7922234	AFLA_079970		389	conserved hypothetical protein	XP_002372914.1
Un	NW_002477237.1	2073002	2073451	-	7922235	AFLA_079980		70	hypothetical protein AFLA_079980	XP_002372915.1
Un	NW_002477237.1	2073923	2074420	+	7922236	AFLA_079990		144	hypothetical protein AFLA_079990	XP_002372916.1
Un	NW_002477237.1	2074942	2076330	-	7922237	AFLA_080000		462	DnaJ domain protein	XP_002372917.1
Un	NW_002477237.1	2076415	2076877	-	7922238	AFLA_080010		95	hypothetical protein AFLA_080010	XP_002372918.1
Un	NW_002477237.1	2077230	2078506	-	7922239	AFLA_080020		297	ATP synthase gamma chain, mitochondrial precursor, putative	XP_002372919.1
Un	NW_002477237.1	2079244	2082318	+	7922240	AFLA_080030		881	topoisomerase I	XP_002372920.1
Un	NW_002477237.1	2083977	2085263	-	7922241	AFLA_080040		374	epimerase/dehydratase family protein, putative	XP_002372921.1
Un	NW_002477237.1	2087386	2088236	-	7922242	AFLA_080050		262	hypothetical protein AFLA_080050	XP_002372922.1
Un	NW_002477237.1	2088344	2089079	-	7922243	AFLA_080060		156	hypothetical protein AFLA_080060	XP_002372923.1
Un	NW_002477237.1	2089364	2090775	-	7922244	AFLA_080070		415	conserved hypothetical protein	XP_002372924.1
Un	NW_002477237.1	2091187	2093983	-	7922245	AFLA_080080		854	calpain-like protease PalBory	XP_002372925.1
Un	NW_002477237.1	2094792	2095974	+	7922246	AFLA_080090		352	peroxisomal carrier protein, putative	XP_002372926.1
Un	NW_002477237.1	2096574	2097469	+	7922247	AFLA_080100		277	nuclease domain protein, putative	XP_002372927.1
Un	NW_002477237.1	2097862	2098625	-	7922248	AFLA_080110		234	adenylate kinase 2	XP_002372928.1
Un	NW_002477237.1	2099334	2100939	+	7922249	AFLA_080120		500	DNA primase large subunit	XP_002372929.1
Un	NW_002477237.1	2101658	2104295	+	7922250	AFLA_080130		769	protein transport protein Sec23, putative	XP_002372930.1
Un	NW_002477237.1	2104597	2105205	+	7922251	AFLA_080140		165	60S ribosomal protein L12	XP_002372931.1
Un	NW_002477237.1	2105351	2105649	+	7922252	AFLA_080150		53	hypothetical protein AFLA_080150	XP_002372932.1
Un	NW_002477237.1	2109712	2114778	+	7922253	AFLA_080160		1668	UDP-N-acetylglucosaminyltransferase	XP_002372933.1
Un	NW_002477237.1	2127628	2128599	-	7922254	AFLA_080170	flbD	323	MYB family conidiophore development protein FlbD, putative	XP_002372934.1
Un	NW_002477237.1	2131659	2132145	+	7922255	AFLA_080180		107	hypothetical protein AFLA_080180	XP_002372935.1
Un	NW_002477237.1	2138645	2138941	+	7922256	AFLA_080190		98	hypothetical protein AFLA_080190	XP_002372936.1
Un	NW_002477237.1	2139993	2142021	-	7922257	AFLA_080200		654	glycosyl hydrolase, putative	XP_002372937.1
Un	NW_002477237.1	2143140	2144839	+	7922258	AFLA_080210		551	sugar transporter, putative	XP_002372938.1
Un	NW_002477237.1	2145197	2146677	+	7922259	AFLA_080220		462	conserved hypothetical protein	XP_002372939.1
Un	NW_002477237.1	2148002	2149822	-	7922260	AFLA_080230		280	60S ribosomal protein L29, putative	XP_002372940.1
Un	NW_002477237.1	2150708	2151598	+	7922261	AFLA_080240		165	ATP synthase delta chain, mitochondrial precursor, putative	XP_002372941.1
Un	NW_002477237.1	2152736	2154616	-	7922262	AFLA_080250		606	conserved hypothetical protein	XP_002372942.1
Un	NW_002477237.1	2156128	2157238	+	7922263	AFLA_080260		284	L-cystine transporter, putative	XP_002372943.1
Un	NW_002477237.1	2159335	2160252	+	7922264	AFLA_080270		305	C2H2 transcription factor, putative	XP_002372944.1
Un	NW_002477237.1	2167809	2169021	-	7922265	AFLA_080280		380	Phosphotransferase enzyme family domain protein	XP_002372945.1
Un	NW_002477237.1	2169476	2170413	+	7922266	AFLA_080290		237	dUTPase (Dut), putative	XP_002372946.1
Un	NW_002477237.1	2170698	2171887	-	7922267	AFLA_080300		344	pyridoxal kinase, putative	XP_002372947.1
Un	NW_002477237.1	2173211	2173887	+	7922268	AFLA_080310		94	hypothetical protein AFLA_080310	XP_002372948.1
Un	NW_002477237.1	2175037	2176218	+	7922269	AFLA_080320		393	conserved hypothetical protein	XP_002372949.1
Un	NW_002477237.1	2176854	2179311	-	7922270	AFLA_080330		750	conserved hypothetical protein	XP_002372950.1
Un	NW_002477237.1	2180414	2181167	+	7922271	AFLA_080340		198	calmodulin, putative	XP_002372951.1
Un	NW_002477237.1	2181794	2183389	+	7922272	AFLA_080350		460	mitotic check point protein (Bub2), putative	XP_002372952.1
Un	NW_002477237.1	2184195	2185016	-	7922273	AFLA_080360		273	RNA binding protein	XP_002372953.1
Un	NW_002477237.1	2185102	2185642	-	7912024	AFLA_080370		142	RNA binding protein	XP_002372954.1
Un	NW_002477237.1	2191144	2192339	-	7912025	AFLA_080380		117	conserved hypothetical protein	XP_002372955.1
Un	NW_002477237.1	2194851	2195651	+	7912026	AFLA_080390		266	6-phosphogluconolactonase, putative	XP_002372956.1
Un	NW_002477237.1	2196906	2198215	+	7912027	AFLA_080400		376	conserved hypothetical protein	XP_002372957.1
Un	NW_002477237.1	2200215	2203486	+	7912028	AFLA_080410		1056	WD repeat-containing protein	XP_002372958.1
Un	NW_002477237.1	2204890	2205216	+	7912029	AFLA_080420		90	hypothetical protein AFLA_080420	XP_002372959.1
Un	NW_002477237.1	2207322	2207726	+	7912030	AFLA_080430		134	hypothetical protein AFLA_080430	XP_002372960.1
Un	NW_002477237.1	2209112	2210797	+	7912031	AFLA_080440		561	MYND domain protein, putative	XP_002372961.1
Un	NW_002477237.1	2211167	2213806	-	7912032	AFLA_080450		879	cell cycle control protein (Cwf22), putative	XP_002372962.1
Un	NW_002477237.1	2214076	2214462	+	7912033	AFLA_080460		90	dolichol phosphate-mannose biosynthesis regulatory protein Dpm2	XP_002372963.1
Un	NW_002477237.1	2216157	2219489	+	7912034	AFLA_080470		1086	conserved hypothetical protein	XP_002372964.1
Un	NW_002477237.1	2219899	2220666	-	7912035	AFLA_080480		255	HD superfamily hydrolase, putative	XP_002372965.1
Un	NW_002477237.1	2221246	2230534	-	7912036	AFLA_080490		2581	polyketide synthase, putative	XP_002372966.1
Un	NW_002477237.1	2230848	2233858	-	7912037	AFLA_080500		936	cation-transporting ATPase, putative	XP_002372967.1
Un	NW_002477237.1	2236506	2237879	+	7912038	AFLA_080510		441	conserved hypothetical protein	XP_002372968.1
Un	NW_002477237.1	2238432	2239690	+	7912039	AFLA_080520		323	ADP-ribosylglycohydrolase family protein	XP_002372969.1
Un	NW_002477237.1	2240435	2241159	-	7912040	AFLA_080530		198	conserved hypothetical protein	XP_002372970.1
Un	NW_002477237.1	2242379	2245768	+	7912041	AFLA_080540		1129	DEAD box helicase Mph1, putative	XP_002372971.1
Un	NW_002477237.1	2246302	2247725	+	7912042	AFLA_080550		393	conserved hypothetical protein	XP_002372972.1
Un	NW_002477237.1	2248842	2251200	+	7912043	AFLA_080560		765	conserved hypothetical protein	XP_002372973.1
Un	NW_002477237.1	2252345	2253521	+	7912044	AFLA_080570		341	F-actin capping protein beta subunit	XP_002372974.1
Un	NW_002477237.1	2253926	2254538	-	7912045	AFLA_080580		169	conserved hypothetical protein	XP_002372975.1
Un	NW_002477237.1	2254844	2257539	+	7912046	AFLA_080590		740	transcription initiation factor TFIID subunit, putative	XP_002372976.1
Un	NW_002477237.1	2258035	2259570	-	7912047	AFLA_080600		458	carboxylesterase-mitochondrial 37S ribosomal protein YmS2	XP_002372977.1
Un	NW_002477237.1	2260644	2262318	+	7912048	AFLA_080610		535	mitochondrial integral membrane protein	XP_002372978.1
Un	NW_002477237.1	2262973	2265121	-	7912049	AFLA_080620		603	endoplasmic reticulum and nuclear membrane proteinc Npl4, putative	XP_002372979.1
Un	NW_002477237.1	2265985	2266770	-	7912050	AFLA_080630		203	NADH-quinone oxidoreductase Pst2, putative	XP_002372980.1
Un	NW_002477237.1	2267662	2268429	-	7912051	AFLA_080640		255	mRNA cleavage and polyadenylation specificity factor complex subunit	XP_002372981.1
Un	NW_002477237.1	2271685	2273044	+	7912052	AFLA_080650		369	class V chitinase, putative	XP_002372982.1
Un	NW_002477237.1	2273687	2274984	-	7912053	AFLA_080660		378	L-asparaginase	XP_002372983.1
Un	NW_002477237.1	2276983	2278983	-	7912054	AFLA_080670		453	conserved hypothetical protein	XP_002372984.1
Un	NW_002477237.1	2279162	2279435	-	7912055	AFLA_080690		69	hypothetical protein AFLA_080690	XP_002372985.1
Un	NW_002477237.1	2280763	2283075	-	7912056	AFLA_080700		749	cell cycle inhibitor Nif1, putative	XP_002372986.1
Un	NW_002477237.1	2285886	2286807	+	7912057	AFLA_080710		270	conserved hypothetical protein	XP_002372987.1
Un	NW_002477237.1	2287063	2288624	-	7912058	AFLA_080720		459	conserved hypothetical protein	XP_002372988.1
Un	NW_002477237.1	2289441	2290729	+	7912059	AFLA_080730		413	zinc metallopeptidase, putative	XP_002372989.1
Un	NW_002477237.1	2291780	2294745	-	7912060	AFLA_080740		966	small nucleolar ribonucleoprotein complex subunit Dip2, putative	XP_002372990.1
Un	NW_002477237.1	2295061	2296250	+	7912061	AFLA_080750		320	ARP2/3 complex 34 kDa subunit, putative	XP_002372991.1
Un	NW_002477237.1	2296592	2298325	-	7912062	AFLA_080760		577	TPR domain protein	XP_002372992.1
Un	NW_002477237.1	2300314	2301372	-	7912063	AFLA_080770		352	2-nitropropane dioxygenase precursor, putative	XP_002372993.1
Un	NW_002477237.1	2302128	2304472	+	7912064	AFLA_080780		565	hypothetical protein AFLA_080780	XP_002372994.1
Un	NW_002477237.1	2305016	2306749	+	7912065	AFLA_080790		577	TPR domain protein	XP_002372995.1
Un	NW_002477237.1	2309663	2310402	+	7912066	AFLA_080800		232	F-box domain protein	XP_002372996.1
Un	NW_002477237.1	2311770	2313091	+	7912067	AFLA_080810		420	conserved hypothetical protein	XP_002372997.1
Un	NW_002477237.1	2313688	2315001	+	7912068	AFLA_080820		398	protein phosphatase 2C, putative	XP_002372998.1
Un	NW_002477237.1	2315663	2316751	+	7912069	AFLA_080830		312	rRNA processing protein, putative	XP_002372999.1
Un	NW_002477237.1	2317068	2317414	-	7912070	AFLA_080840		96	conserved hypothetical protein	XP_002373000.1
Un	NW_002477237.1	2317866	2319538	+	7912071	AFLA_080850		535	rRNA processing protein Pwp1, putative	XP_002373001.1
Un	NW_002477237.1	2322320	2323072	+	7912072	AFLA_080860		250	conserved hypothetical protein	XP_002373002.1
Un	NW_002477237.1	2323944	2326049	+	7912073	AFLA_080870		701	RNA polymerase I-specific transcription initiation factor RRN3 family protein	XP_002373003.1
Un	NW_002477237.1	2328497	2329429	+	7912074	AFLA_080880		310	2-heptaprenyl-1,4-naphthoquinone methyltransferase, putative	XP_002373004.1
Un	NW_002477237.1	2329659	2330672	-	7912075	AFLA_080890		337	lipase, putative	XP_002373005.1
Un	NW_002477237.1	2331516	2334380	+	7912076	AFLA_080900		954	aspartyl-tRNA synthetase, cytoplasmic	XP_002373006.1
Un	NW_002477237.1	2334755	2335549	-	7912077	AFLA_080910		240	conserved hypothetical protein	XP_002373007.1
Un	NW_002477237.1	2336396	2338089	+	7912078	AFLA_080920		448	tubulin alpha-1 subunit	XP_002373008.1
Un	NW_002477237.1	2338957	2343114	+	7912079	AFLA_080930		1244	EF hand domain protein	XP_002373009.1
Un	NW_002477237.1	2343882	2346900	-	7912080	AFLA_080940		943	P-type ATPase, putative	XP_002373010.1
Un	NW_002477237.1	2348162	2350164	+	7912081	AFLA_080950		466	conserved hypothetical protein	XP_002373011.1
Un	NW_002477237.1	2350263	2352028	-	7912082	AFLA_080960		540	origin recognition complex subunit Orc5, putative	XP_002373012.1
Un	NW_002477237.1	2353015	2356499	-	7912083	AFLA_080970		911	RNA-binding protein, putative	XP_002373013.1
Un	NW_002477237.1	2363655	2365050	-	7912084	AFLA_080980		384	conserved hypothetical protein	XP_002373014.1
Un	NW_002477237.1	2365850	2367503	+	7912085	AFLA_080990		489	MFS sugar transporter, putative	XP_002373015.1
Un	NW_002477237.1	2367867	2371655	+	7912086	AFLA_081000		1218	DNA-directed RNA polymerase III, beta subunit, putative	XP_002373016.1
Un	NW_002477237.1	2372839	2373732	-	7912087	AFLA_081010		297	indole-diterpene biosynthesis protein PaxU, putative	XP_002373017.1
Un	NW_002477237.1	2374342	2375629	-	7912088	AFLA_081020		369	ubiquitin fusion degradation protein Ufd1, putative	XP_002373018.1
Un	NW_002477237.1	2376039	2377403	+	7912089	AFLA_081030		454	conserved hypothetical protein	XP_002373019.1
Un	NW_002477237.1	2377737	2379266	-	7912090	AFLA_081040		470	AAA family ATPase Rvb2/Reptin, putative	XP_002373020.1
Un	NW_002477237.1	2379766	2382312	+	7912091	AFLA_081050		848	paramyosin, putative	XP_002373021.1
Un	NW_002477237.1	2382827	2383957	-	7912092	AFLA_081060		285	alpha/beta hydrolase, putative	XP_002373022.1
Un	NW_002477237.1	2385493	2385988	-	7912093	AFLA_081070		118	conserved hypothetical protein	XP_002373023.1
Un	NW_002477237.1	2386066	2386383	-	7912094	AFLA_081080		105	hypothetical protein AFLA_081080	XP_002373024.1
Un	NW_002477237.1	2386486	2387631	+	7912095	AFLA_081090		295	fumarylacetoacetate hydrolase family protein	XP_002373025.1
Un	NW_002477237.1	2388847	2389401	+	7912096	AFLA_081100		184	conserved hypothetical protein	XP_002373026.1
Un	NW_002477237.1	2390975	2392339	-	7912097	AFLA_081110		393	MFS transporter, putative	XP_002373027.1
Un	NW_002477237.1	2392404	2392682	-	7912098	AFLA_081120		92	hypothetical protein AFLA_081120	XP_002373028.1
Un	NW_002477237.1	2393605	2396158	+	7912099	AFLA_081130		701	C2H2 type zinc finger domain protein	XP_002373029.1
Un	NW_002477237.1	2397491	2398777	-	7912100	AFLA_081140		428	conserved hypothetical protein	XP_002373030.1
Un	NW_002477237.1	2400153	2400981	+	7912101	AFLA_081150		254	conserved hypothetical protein	XP_002373031.1
Un	NW_002477237.1	2401447	2402251	-	7912102	AFLA_081160		248	conserved hypothetical protein	XP_002373032.1
Un	NW_002477237.1	2403158	2403937	+	7912103	AFLA_081170		219	conserved hypothetical protein	XP_002373033.1
Un	NW_002477237.1	2404353	2404827	-	7912104	AFLA_081180		134	conserved hypothetical protein	XP_002373034.1
Un	NW_002477237.1	2408387	2408762	+	7909920	AFLA_081190		106	conserved hypothetical protein	XP_002373035.1
Un	NW_002477237.1	2409332	2410051	-	7909921	AFLA_081200		239	hypothetical protein AFLA_081200	XP_002373036.1
Un	NW_002477237.1	2412375	2414764	+	7909922	AFLA_081210		779	ARS binding protein Abp2, putative	XP_002373037.1
Un	NW_002477237.1	2415338	2415971	-	7909923	AFLA_081220		160	conserved hypothetical protein	XP_002373038.1
Un	NW_002477237.1	2416591	2417285	-	7909924	AFLA_081230		209	conserved hypothetical protein	XP_002373039.1
Un	NW_002477237.1	2418078	2418852	-	7909925	AFLA_081240		240	conserved hypothetical protein	XP_002373040.1
Un	NW_002477237.1	2420036	2420799	+	7909926	AFLA_081250		214	ketohexokinase, putative	XP_002373041.1
Un	NW_002477237.1	2421617	2422778	+	7909927	AFLA_081260		364	60S ribosome biogenesis protein Brx1, putative	XP_002373042.1
Un	NW_002477237.1	2423558	2424643	+	7909928	AFLA_081270		361	F-box domain protein	XP_002373043.1
Un	NW_002477237.1	2426090	2427026	-	7909929	AFLA_081280		211	Ras GTPase Rab11, putative	XP_002373044.1
Un	NW_002477237.1	2427773	2429558	+	7909930	AFLA_081290		334	hypothetical protein AFLA_081290	XP_002373045.1
Un	NW_002477237.1	2429605	2430929	+	7909931	AFLA_081300		405	Chromo domain protein Chp1p, putative	XP_002373046.1
Un	NW_002477237.1	2431311	2433225	-	7909932	AFLA_081310		553	ATP-dependent Clp protease, putative	XP_002373047.1
Un	NW_002477237.1	2433945	2434531	-	7909933	AFLA_081320		177	conserved hypothetical protein	XP_002373048.1
Un	NW_002477237.1	2435053	2436641	+	7909934	AFLA_081330		493	glycerol 3-phosphate dehydrogenase (GfdA), putative	XP_002373049.1
Un	NW_002477237.1	2437406	2442150	+	7909935	AFLA_081340		1537	glycogen debranching enzyme Gdb1, putative	XP_002373050.1
Un	NW_002477237.1	2442688	2445336	+	7909936	AFLA_081350		819	DUF221 domain protein, putative	XP_002373051.1
Un	NW_002477237.1	2448876	2450191	-	7909937	AFLA_081360		373	Phe-inhibited DAHP synthase AroG	XP_002373052.1
Un	NW_002477237.1	2455138	2456337	+	7909938	AFLA_081370		399	conserved hypothetical protein	XP_002373053.1
Un	NW_002477237.1	2456821	2458127	-	7909939	AFLA_081380		316	cytochrome C1/Cyt1, putative	XP_002373054.1
Un	NW_002477237.1	2458670	2460347	-	7909940	AFLA_081390		404	pachytene checkpoint component Pch2, putative	XP_002373055.1
Un	NW_002477237.1	2461488	2464280	+	7909941	AFLA_081410		889	secretion pathway protein Sls2/Rcy1, putative	XP_002373056.1
Un	NW_002477237.1	2464984	2465924	+	7909942	AFLA_081420		279	extracellular SCP domain protein Pry1, putative	XP_002373057.1
Un	NW_002477237.1	2466299	2468724	-	7909943	AFLA_081430		741	eukaryotic translation initiation factor 3 subunit EifCb, putative	XP_002373058.1
Un	NW_002477237.1	2469367	2470521	+	7909944	AFLA_081440		277	SWIB/MDM2 domain protein	XP_002373059.1
Un	NW_002477237.1	2471467	2473931	+	7909945	AFLA_081450		775	C2H2 finger domain protein, putative	XP_002373060.1
Un	NW_002477237.1	2474221	2477164	-	7909946	AFLA_081460		814	DNA mismatch repair protein Msh4, putative	XP_002373061.1
Un	NW_002477237.1	2477954	2479071	+	7909947	AFLA_081470		355	ribosome biogenesis protein Rsa4, putative	XP_002373062.1
Un	NW_002477237.1	2479283	2479928	-	7909948	AFLA_081480		190	IgE-binding protein	XP_002373063.1
Un	NW_002477237.1	2481317	2482563	-	7909949	AFLA_081490	velB	361	velB	XP_002373064.1
Un	NW_002477237.1	2489794	2490735	+	7909950	AFLA_081500		313	conserved hypothetical protein	XP_002373065.1
Un	NW_002477237.1	2491692	2492210	-	7909951	AFLA_081510		132	conserved hypothetical protein	XP_002373066.1
Un	NW_002477237.1	2493441	2493953	+	7909952	AFLA_081520		170	conserved hypothetical protein	XP_002373067.1
Un	NW_002477237.1	2494048	2494340	+	7909953	AFLA_081530		79	hypothetical protein AFLA_081530	XP_002373068.1
Un	NW_002477237.1	2495083	2496411	-	7909954	AFLA_081540		442	integral membrane protein	XP_002373069.1
Un	NW_002477237.1	2498935	2500069	+	7909955	AFLA_081550		337	enoyl-CoA hydratase/isomerase family protein	XP_002373070.1
Un	NW_002477237.1	2500406	2501213	-	7909956	AFLA_081560		242	presequence translocase-associated motor subunit Pam17, putative	XP_002373071.1
Un	NW_002477237.1	2501767	2503551	-	7909957	AFLA_081570		575	AMP dependent ligase/synthetase, putative	XP_002373072.1
Un	NW_002477237.1	2503910	2505069	-	7909958	AFLA_081580		249	conserved hypothetical protein	XP_002373073.1
Un	NW_002477237.1	2505160	2505405	+	7909959	AFLA_081590		81	hypothetical protein AFLA_081590	XP_002373074.1
Un	NW_002477237.1	2506626	2508174	+	7909960	AFLA_081600		374	C6 finger domain protein, putative	XP_002373075.1
Un	NW_002477237.1	2509950	2511341	+	7909961	AFLA_081610		426	conserved hypothetical protein	XP_002373076.1
Un	NW_002477237.1	2512241	2512942	+	7909962	AFLA_081620		233	conserved hypothetical protein	XP_002373077.1
Un	NW_002477237.1	2513138	2514885	-	7909963	AFLA_081630		547	carboxyl ester lipase, zebrafish, putative	XP_002373078.1
Un	NW_002477237.1	2516294	2517181	+	7909964	AFLA_081640		276	short chain type dehydrogenase, putative	XP_002373079.1
Un	NW_002477237.1	2517646	2518615	-	7909965	AFLA_081650		256	conserved hypothetical protein	XP_002373080.1
Un	NW_002477237.1	2519404	2519732	-	7909966	AFLA_081660		92	hypothetical protein AFLA_081660	XP_002373081.1
Un	NW_002477237.1	2520845	2522604	+	7909967	AFLA_081670		545	acid phosphatase, putative	XP_002373082.1
Un	NW_002477237.1	2523765	2524469	+	7909968	AFLA_081680		234	conserved hypothetical protein	XP_002373083.1
Un	NW_002477237.1	2525618	2526582	+	7909969	AFLA_081690		270	hypothetical protein AFLA_081690	XP_002373084.1
Un	NW_002477237.1	2526763	2527810	-	7909970	AFLA_081700		325	RTA1 domain protein, putative	XP_002373085.1
Un	NW_002477237.1	2527954	2528506	-	7909971	AFLA_081710		140	hypothetical protein AFLA_081710	XP_002373086.1
Un	NW_002477237.1	2529595	2531919	+	7909972	AFLA_081720		560	conserved hypothetical protein	XP_002373087.1
Un	NW_002477237.1	2533788	2534718	+	7909973	AFLA_081730		289	integral membrane protein	XP_002373088.1
Un	NW_002477237.1	2535392	2535826	-	7909974	AFLA_081740		144	peptidyl-prolyl cis-trans isomerase, putative	XP_002373089.1
Un	NW_002477237.1	2537554	2539608	+	7909975	AFLA_081750		562	t-complex protein 1, beta subunit, putative	XP_002373090.1
Un	NW_002477237.1	2539632	2540028	+	7909976	AFLA_081760		58	hypothetical protein AFLA_081760	XP_002373091.1
Un	NW_002477237.1	2543109	2544126	+	7909977	AFLA_081770		273	conserved hypothetical protein	XP_002373092.1
Un	NW_002477237.1	2547268	2547525	+	7909978	AFLA_081780		85	hypothetical protein AFLA_081780	XP_002373093.1
Un	NW_002477237.1	2548641	2550651	-	7909979	AFLA_081790		603	phenol 2-monooxygenase, putative	XP_002373094.1
Un	NW_002477237.1	2553732	2554178	-	7909980	AFLA_081800		131	conserved hypothetical protein	XP_002373095.1
Un	NW_002477237.1	2556294	2558285	-	7909981	AFLA_081810		384	muramidase, putative	XP_002373096.1
Un	NW_002477237.1	2560005	2561545	+	7909982	AFLA_081820		457	glycosyl hydrolase, putative	XP_002373097.1
Un	NW_002477237.1	2565580	2565958	+	7909983	AFLA_081830		108	conserved hypothetical protein	XP_002373098.1
Un	NW_002477237.1	2568502	2569458	-	7909984	AFLA_081840		318	esterase, putative	XP_002373099.1
Un	NW_002477237.1	2571994	2573045	+	7909985	AFLA_081850		331	PKS-like enzyme, putative	XP_002373100.1
Un	NW_002477237.1	2575242	2578727	+	7909986	AFLA_081860		1144	protein kinase and ribonuclease Ire1, putative	XP_002373101.1
Un	NW_002477237.1	2579125	2582169	-	7909987	AFLA_081870		1014	conserved serine-rich protein	XP_002373102.1
Un	NW_002477237.1	2582911	2584123	-	7909988	AFLA_081880		381	branched-chain amino acid aminotransferase	XP_002373103.1
Un	NW_002477237.1	2585274	2586544	+	7909989	AFLA_081890		210	conserved hypothetical protein	XP_002373104.1
Un	NW_002477237.1	2587221	2587583	-	7909990	AFLA_081900		97	hypothetical protein AFLA_081900	XP_002373105.1
Un	NW_002477237.1	2589535	2590441	-	7909991	AFLA_081910		273	major allergen Asp F2	XP_002373106.1
Un	NW_002477237.1	2591358	2593000	+	7909992	AFLA_081920		495	ZIP Zinc transporter, putative	XP_002373107.1
Un	NW_002477237.1	2593369	2594165	+	7909993	AFLA_081930		223	conserved hypothetical protein	XP_002373108.1
Un	NW_002477237.1	2594701	2595548	+	7909994	AFLA_081940		230	acetyltransferase, GNAT family	XP_002373109.1
Un	NW_002477237.1	2596223	2597833	-	7909995	AFLA_081950		420	monooxygenase, putative	XP_002373110.1
Un	NW_002477237.1	2597836	2598042	-	7909996	AFLA_081960		68	hypothetical protein AFLA_081960	XP_002373111.1
Un	NW_002477237.1	2600011	2601781	+	7909997	AFLA_081970		538	conserved hypothetical protein	XP_002373112.1
Un	NW_002477237.1	2602798	2603847	+	7909998	AFLA_081980		326	ferulic acid esterase (FaeA), putative	XP_002373113.1
Un	NW_002477237.1	2604552	2605727	+	7909999	AFLA_081990		139	conserved hypothetical protein	XP_002373114.1
Un	NW_002477237.1	2606005	2606594	-	7910000	AFLA_082000		86	hypothetical protein AFLA_082000	XP_002373115.1
Un	NW_002477237.1	2608647	2608981	+	7916930	AFLA_082010		92	hypothetical protein AFLA_082010	XP_002373116.1
Un	NW_002477237.1	2610733	2611410	+	7917160	AFLA_082020		181	hypothetical protein AFLA_082020	XP_002373117.1
Un	NW_002477237.1	2611557	2612339	+	7917161	AFLA_082030		260	conserved hypothetical protein	XP_002373118.1
Un	NW_002477237.1	2613734	2614299	+	7917162	AFLA_082040		169	DUF614 domain protein	XP_002373119.1
Un	NW_002477237.1	2614448	2616519	-	7917163	AFLA_082050		677	epimerase/dehydratase family protein, putative	XP_002373120.1
Un	NW_002477237.1	2616683	2617712	-	7917164	AFLA_082060		249	conserved hypothetical protein	XP_002373121.1
Un	NW_002477237.1	2618307	2619851	-	7917165	AFLA_082070		514	pantothenate transporter, putative	XP_002373122.1
Un	NW_002477237.1	2620369	2621429	+	7917166	AFLA_082080		242	alpha/beta hydrolase, putative	XP_002373123.1
Un	NW_002477237.1	2621517	2623572	-	7917167	AFLA_082090		657	conserved hypothetical protein	XP_002373124.1
Un	NW_002477237.1	2624063	2627985	+	7917168	AFLA_082100		1288	conserved hypothetical protein	XP_002373125.1
Un	NW_002477237.1	2628876	2632862	+	7917169	AFLA_082110		632	wd40 protein, putative	XP_002373126.1
Un	NW_002477237.1	2637608	2638001	+	7917170	AFLA_082120		96	hypothetical protein AFLA_082120	XP_002373127.1
Un	NW_002477237.1	2638672	2638974	-	7917171	AFLA_082130		52	hypothetical protein AFLA_082130	XP_002373128.1
Un	NW_002477237.1	2642293	2642633	-	7917172	AFLA_082140		91	hypothetical protein AFLA_082140	XP_002373129.1
Un	NW_002477237.1	2646293	2652837	+	7917173	AFLA_082150		2045	polyketide synthase, putative	XP_002373130.1
Un	NW_002477237.1	2653373	2655374	-	7917174	AFLA_082160		529	MFS glucose transporter, putative	XP_002373131.1
Un	NW_002477237.1	2656834	2658105	-	7917175	AFLA_082170		423	efflux pump antibiotic resistance protein, putative	XP_002373132.1
Un	NW_002477237.1	2658155	2658424	-	7917176	AFLA_082180		89	hypothetical protein AFLA_082180	XP_002373133.1
Un	NW_002477237.1	2659280	2660107	-	7917177	AFLA_082190		275	conserved hypothetical protein	XP_002373134.1
Un	NW_002477237.1	2660638	2662665	-	7917178	AFLA_082200		638	AAA family ATPase, putative	XP_002373135.1
Un	NW_002477237.1	2663441	2664514	-	7917179	AFLA_082210		357	conserved hypothetical protein	XP_002373136.1
Un	NW_002477237.1	2664797	2666551	+	7917180	AFLA_082220		584	short-chain dehydrogenase, putative	XP_002373137.1
Un	NW_002477237.1	2666670	2668353	-	7917181	AFLA_082230		487	pantothenate transporter, putative	XP_002373138.1
Un	NW_002477237.1	2670400	2670743	-	7917182	AFLA_082240		88	conserved hypothetical protein	XP_002373139.1
Un	NW_002477237.1	2672301	2674311	-	7917183	AFLA_082250		614	GMC oxidoreductase, putative	XP_002373140.1
Un	NW_002477237.1	2675009	2676454	-	7917184	AFLA_082260		481	glycosyl transferase, putative	XP_002373141.1
Un	NW_002477237.1	2677008	2679038	+	7917185	AFLA_082270		518	UDP-glucose dehydrogenase	XP_002373142.1
Un	NW_002477237.1	2679227	2680129	-	7917186	AFLA_082280		255	glutathione S-transferase, putative	XP_002373143.1
Un	NW_002477237.1	2681736	2682533	-	7917187	AFLA_082290		265	Sin3-associated polypeptide Sap18, putative	XP_002373144.1
Un	NW_002477237.1	2682941	2684101	+	7917188	AFLA_082300		367	mRNA splicing factor (Prp18), putative	XP_002373145.1
Un	NW_002477237.1	2684323	2686050	-	7917189	AFLA_082310		556	conserved hypothetical protein	XP_002373146.1
Un	NW_002477237.1	2686886	2687694	+	7917190	AFLA_082320		249	ADP-ribosylation factor family protein	XP_002373147.1
Un	NW_002477237.1	2689206	2690788	-	7917191	AFLA_082330		472	phosphatidylinositol:UDP-GlcNAc transferase subunit PIG-A	XP_002373148.1
Un	NW_002477237.1	2691203	2693815	+	7917192	AFLA_082340		870	DEAD/DEAH box helicase, putative	XP_002373149.1
Un	NW_002477237.1	2695332	2695811	+	7917193	AFLA_082350		76	hypothetical protein AFLA_082350	XP_002373150.1
Un	NW_002477237.1	2697696	2698925	-	7917194	AFLA_082360		258	conserved hypothetical protein	XP_002373151.1
Un	NW_002477237.1	2701279	2701875	+	7917195	AFLA_082370		198	conserved hypothetical protein	XP_002373152.1
Un	NW_002477237.1	2702856	2703996	+	7917196	AFLA_082380		332	alcohol dehydrogenase, putative	XP_002373153.1
Un	NW_002477237.1	2709475	2711868	+	7917197	AFLA_082390		797	beta-xylosidase XylA	XP_002373154.1
Un	NW_002477237.1	2712072	2716786	-	7917198	AFLA_082400		1512	ABC multidrug transporter, putative	XP_002373155.1
Un	NW_002477237.1	2717312	2718542	-	7917199	AFLA_082410		341	conserved hypothetical protein	XP_002373156.1
Un	NW_002477237.1	2718976	2719365	+	7917200	AFLA_082420		71	hypothetical protein AFLA_082420	XP_002373157.1
Un	NW_002477237.1	2721452	2722705	+	7917201	AFLA_082430		417	conserved hypothetical protein	XP_002373158.1
Un	NW_002477237.1	2723068	2723992	+	7917202	AFLA_082440		286	conserved hypothetical protein	XP_002373159.1
Un	NW_002477237.1	2724533	2726036	-	7917203	AFLA_082450		427	bicyclomycin resistance protein, putative	XP_002373160.1
Un	NW_002477237.1	2726731	2727646	+	7917204	AFLA_082460		236	conserved hypothetical protein	XP_002373161.1
Un	NW_002477237.1	2728379	2730410	-	7917205	AFLA_082470		588	AMP dependent CoA ligase, putative	XP_002373162.1
Un	NW_002477237.1	2730816	2732067	+	7917206	AFLA_082480		396	NRPS-like enzyme, putative	XP_002373163.1
Un	NW_002477237.1	2737163	2738596	+	7917207	AFLA_082490		477	conserved hypothetical protein	XP_002373164.1
Un	NW_002477237.1	2739118	2740458	-	7917208	AFLA_082500		419	sphinganine hydroxylase Sur2, putative	XP_002373165.1
Un	NW_002477237.1	2741596	2742394	+	7917209	AFLA_082510		173	TCTP family protein	XP_002373166.1
Un	NW_002477237.1	2742951	2746572	-	7917210	AFLA_082520		1097	C6 transcription factor, putative	XP_002373167.1
Un	NW_002477237.1	2747298	2748205	-	7917211	AFLA_082530		265	signal recognition particle 19 kDa protein, putative	XP_002373168.1
Un	NW_002477237.1	2749330	2750894	+	7917212	AFLA_082540		456	aminotransferase, class III	XP_002373169.1
Un	NW_002477237.1	2751111	2754217	-	7917213	AFLA_082550		870	cleavage and polyadenylation specifity factor, 73 kDa subunit	XP_002373170.1
Un	NW_002477237.1	2754871	2756613	+	7917214	AFLA_082560		562	conserved hypothetical protein	XP_002373171.1
Un	NW_002477237.1	2759419	2762761	+	7917215	AFLA_082570		647	protein kinase (Lkh1), putative	XP_002373172.1
Un	NW_002477237.1	2763781	2765394	+	7917216	AFLA_082580		510	amidase family protein, putative	XP_002373173.1
Un	NW_002477237.1	2767284	2768297	-	7917217	AFLA_082590		302	mitochondrial cation transporter, putative	XP_002373174.1
Un	NW_002477237.1	2769278	2771568	-	7917218	AFLA_082600		744	PHD finger domain protein	XP_002373175.1
Un	NW_002477237.1	2773234	2773625	+	7917219	AFLA_082610		100	conserved hypothetical protein	XP_002373176.1
Un	NW_002477237.1	2778230	2779223	+	7917220	AFLA_082620		271	conserved hypothetical protein	XP_002373177.1
Un	NW_002477237.1	2780142	2781566	+	7917221	AFLA_082630		65	hypothetical protein AFLA_082630	XP_002373178.1
Un	NW_002477237.1	2782013	2782714	-	7917222	AFLA_082640		233	hypothetical protein AFLA_082640	XP_002373179.1
Un	NW_002477237.1	2783941	2784639	-	7917223	AFLA_082650		232	conserved hypothetical protein	XP_002373180.1
Un	NW_002477237.1	2785796	2786038	+	7917224	AFLA_082660		80	conserved hypothetical protein	XP_002373181.1
Un	NW_002477237.1	2787034	2787719	-	7917225	AFLA_082670		186	conserved hypothetical protein	XP_002373182.1
Un	NW_002477237.1	2788989	2789765	-	7917226	AFLA_082680		258	conserved hypothetical protein	XP_002373183.1
Un	NW_002477237.1	2791213	2793454	+	7917227	AFLA_082690		727	pseudouridine synthase TruD/Pus7, putative	XP_002373184.1
Un	NW_002477237.1	2794419	2795555	-	7917228	AFLA_082700		378	conserved hypothetical protein	XP_002373185.1
Un	NW_002477237.1	2797097	2798185	+	7917229	AFLA_082710		362	conserved hypothetical protein	XP_002373186.1
Un	NW_002477237.1	2799484	2801155	+	7917230	AFLA_082720		434	fatty acid elongase (Gig30), putative	XP_002373187.1
Un	NW_002477237.1	2801994	2804760	-	7917231	AFLA_082730		703	conserved hypothetical protein	XP_002373188.1
Un	NW_002477237.1	2805266	2807694	+	7917232	AFLA_082740		788	AMP dependent ligase, putative	XP_002373189.1
Un	NW_002477237.1	2807879	2809571	-	7917233	AFLA_082750		498	hypothetical protein AFLA_082750	XP_002373190.1
Un	NW_002477237.1	2810080	2811793	-	7917234	AFLA_082760		490	allantoate permease, putative	XP_002373191.1
Un	NW_002477237.1	2814256	2814728	+	7917235	AFLA_082770		129	conserved hypothetical protein	XP_002373192.1
Un	NW_002477237.1	2816177	2816671	-	7917236	AFLA_082780		164	4,5-DOPA dioxygenase extRadiol, putative	XP_002373193.1
Un	NW_002477237.1	2829917	2831320	+	7917237	AFLA_082790		467	conserved hypothetical protein	XP_002373194.1
Un	NW_002477237.1	2833554	2833812	+	7917238	AFLA_082800		68	hypothetical protein AFLA_082800	XP_002373195.1
Un	NW_002477237.1	2833892	2835217	+	7917239	AFLA_082810		424	conserved hypothetical protein	XP_002373196.1
Un	NW_002477237.1	2835957	2838901	+	7917240	AFLA_082820		946	conserved hypothetical protein	XP_002373197.1
Un	NW_002477237.1	2840801	2842560	-	7916280	AFLA_082830		67	hypothetical protein AFLA_082830	XP_002373198.1
Un	NW_002477237.1	2846268	2846594	+	7916281	AFLA_082840		50	hypothetical protein AFLA_082840	XP_002373199.1
Un	NW_002477237.1	2850111	2851376	+	7916282	AFLA_082850	brlA	421	C2H2 type conidiation transcription factor BrlA	XP_002373200.1
Un	NW_002477237.1	2851966	2852532	+	7916283	AFLA_082860		91	hypothetical protein AFLA_082860	XP_002373201.1
Un	NW_002477237.1	2855420	2855959	-	7916284	AFLA_082870		179	GNAT family N-acetyltransferase, putative	XP_002373202.1
Un	NW_002477237.1	2856599	2857451	-	7916285	AFLA_082880		67	hypothetical protein AFLA_082880	XP_002373203.1
Un	NW_002477237.1	2857888	2859062	+	7916286	AFLA_082890		312	ribonuclease T2, putative	XP_002373204.1
Un	NW_002477237.1	2859692	2860821	-	7916287	AFLA_082900		354	Swr1p complex component (Swc5), putative	XP_002373205.1
Un	NW_002477237.1	2861092	2862097	+	7916288	AFLA_082910		301	C6 transcription factor, putative	XP_002373206.1
Un	NW_002477237.1	2862244	2862936	+	7916289	AFLA_082920		212	conserved hypothetical protein	XP_002373207.1
Un	NW_002477237.1	2863861	2865027	+	7916290	AFLA_082930		312	short chain dehydrogenase family protein	XP_002373208.1
Un	NW_002477237.1	2865928	2866329	+	7916291	AFLA_082940		133	conserved hypothetical protein	XP_002373209.1
Un	NW_002477237.1	2866818	2867842	+	7916292	AFLA_082950		220	DSBA family oxidoreductase, putative	XP_002373210.1
Un	NW_002477237.1	2868096	2868902	-	7916293	AFLA_082960		246	conserved hypothetical protein	XP_002373211.1
Un	NW_002477237.1	2870958	2872312	-	7916294	AFLA_082970		432	monocarboxylate permease homolog, mch4, putative	XP_002373212.1
Un	NW_002477237.1	2873794	2875058	+	7916295	AFLA_082980		363	dihydroorotase, homodimeric type	XP_002373213.1
Un	NW_002477237.1	2875147	2876318	-	7916296	AFLA_082990		336	MIND kinetochore complex component Mtw1, putative	XP_002373214.1
Un	NW_002477237.1	2877722	2878651	+	7916297	AFLA_083000		290	MIF domain protein	XP_002373215.1
Un	NW_002477237.1	2879039	2879754	+	7916298	AFLA_083010		201	phosphatase, putative	XP_002373216.1
Un	NW_002477237.1	2880078	2880770	+	7916299	AFLA_083020		208	conserved hypothetical protein	XP_002373217.1
Un	NW_002477237.1	2880960	2882655	-	7916300	AFLA_083030		474	dihydrouridine synthase family protein, putative	XP_002373218.1
Un	NW_002477237.1	2883292	2884878	+	7916301	AFLA_083040		489	WD40 domain protein	XP_002373219.1
Un	NW_002477237.1	2885224	2885794	+	7916302	AFLA_083050		89	40S ribosomal protein S25	XP_002373220.1
Un	NW_002477237.1	2886168	2887020	-	7916303	AFLA_083060		250	heme/steroid binding domain protein, putative	XP_002373221.1
Un	NW_002477237.1	2888337	2889801	-	7916304	AFLA_083070		372	small monomeric GTPase (Gtr2), putative	XP_002373222.1
Un	NW_002477237.1	2891391	2893345	+	7916305	AFLA_083080		525	histidine acid phosphatase, putative	XP_002373223.1
Un	NW_002477237.1	2893674	2896916	-	7916306	AFLA_083090		1080	tRNA processing endoribonuclease Trz1, putative	XP_002373224.1
Un	NW_002477237.1	2898034	2899943	-	7916307	AFLA_083100		616	bZIP transcription factor (LziP), putative	XP_002373225.1
Un	NW_002477237.1	2904467	2904773	-	7916308	AFLA_083110		84	conidiation-specific protein (Con-10), putative	XP_002373226.1
Un	NW_002477237.1	2906000	2906399	-	7916309	AFLA_083120		109	thioredoxin, putative	XP_002373227.1
Un	NW_002477237.1	2907914	2910124	+	7916310	AFLA_083130		658	ABC ATPase, putative	XP_002373228.1
Un	NW_002477237.1	2911009	2912145	-	7916311	AFLA_083140		331	conserved hypothetical protein	XP_002373229.1
Un	NW_002477237.1	2913522	2914321	-	7916312	AFLA_083150		167	hypothetical protein AFLA_083150	XP_002373230.1
Un	NW_002477237.1	2915304	2917624	+	7916313	AFLA_083160		707	molybdopterin cofactor biosynthetic protein	XP_002373231.1
Un	NW_002477237.1	2918615	2920898	+	7916314	AFLA_083170		676	potassium transporter, putative	XP_002373232.1
Un	NW_002477237.1	2921362	2923716	-	7916315	AFLA_083180		784	ribosome assembly protein Noc2, putative	XP_002373233.1
Un	NW_002477237.1	2923977	2924823	+	7916316	AFLA_083190		243	vacuolar protein sorting-associated protein Vps28, putative	XP_002373234.1
Un	NW_002477237.1	2925229	2926397	+	7916317	AFLA_083200		346	glucose-inducible SAM-dependent methyltransferase Rrg1, putative	XP_002373235.1
Un	NW_002477237.1	2926954	2927712	+	7916318	AFLA_083210		228	conserved hypothetical protein	XP_002373236.1
Un	NW_002477237.1	2927786	2929066	-	7916319	AFLA_083220		426	ATP dependent RNA helicase (Rok1), putative	XP_002373237.1
Un	NW_002477237.1	2930635	2931466	-	7916320	AFLA_083230		199	mitochondrial F1F0-ATP synthase g subunit, putative	XP_002373238.1
Un	NW_002477237.1	2934533	2935740	+	7916321	AFLA_083240		382	xylitol dehydrogenase LadA/XdhB	XP_002373239.1
Un	NW_002477237.1	2936772	2938131	-	7916322	AFLA_083250		435	dimethylallyl tryptophan synthase, putative	XP_002373240.1
Un	NW_002477237.1	2940651	2941156	-	7916323	AFLA_083260		84	hypothetical protein AFLA_083260	XP_002373241.1
Un	NW_002477237.1	2942091	2944114	-	7916324	AFLA_083270		536	GABA permease, putative	XP_002373242.1
Un	NW_002477237.1	2945832	2946313	-	7916325	AFLA_083280		95	hypothetical protein AFLA_083280	XP_002373243.1
Un	NW_002477237.1	2947507	2948586	-	7916326	AFLA_083290		359	translation initiation factor eif-2B, putative	XP_002373244.1
Un	NW_002477237.1	2951101	2954074	+	7916327	AFLA_083300		877	alpha-glucosidase, putative	XP_002373245.1
Un	NW_002477237.1	2955630	2956625	-	7916328	AFLA_083310		331	TIM barrel metal-dependent hydrolase, putative	XP_002373246.1
Un	NW_002477237.1	2957830	2959612	+	7916329	AFLA_083320		524	MFS quinate transporter, putative	XP_002373247.1
Un	NW_002477237.1	2959979	2962748	-	7916330	AFLA_083330		770	C6 transcription factor, putative	XP_002373248.1
Un	NW_002477237.1	2963324	2964904	-	7916331	AFLA_083340		526	threonyl-tRNA synthetase	XP_002373249.1
Un	NW_002477237.1	2965451	2966593	+	7916332	AFLA_083350		380	conserved hypothetical protein	XP_002373250.1
Un	NW_002477237.1	2967114	2968582	-	7916333	AFLA_083360		444	extracellular cell wall glucanase Crf1/allergen Asp F9	XP_002373251.1
Un	NW_002477237.1	2972890	2974702	-	7916334	AFLA_083370		562	glutathione oxidoreductase Glr1, putative	XP_002373252.1
Un	NW_002477237.1	2975531	2977532	-	7916335	AFLA_083380		643	MAP kinase kinase (Pbs2), putative	XP_002373253.1
Un	NW_002477237.1	2980445	2981299	-	7916336	AFLA_083390		116	conserved hypothetical protein	XP_002373254.1
Un	NW_002477237.1	2981516	2983460	+	7916337	AFLA_083400		590	Auxin Efflux Carrier superfamily	XP_002373255.1
Un	NW_002477237.1	2983774	2985983	-	7916338	AFLA_083410		620	laccase, putative	XP_002373256.1
Un	NW_002477237.1	2986963	2989148	+	7916339	AFLA_083420		626	non-hemolytic phospholipase C precursor, putative	XP_002373257.1
Un	NW_002477237.1	2990723	2993421	+	7916340	AFLA_083430		770	choline kinase, putative	XP_002373258.1
Un	NW_002477237.1	2993686	2994757	-	7916341	AFLA_083440		311	26S proteasome-associated ubiquitin C-terminal hydrolase, putative	XP_002373259.1
Un	NW_002477237.1	2995112	2996323	-	7916342	AFLA_083450		347	integral membrane protein, putative	XP_002373260.1
Un	NW_002477237.1	3000711	3002597	-	7916343	AFLA_083460		574	C6 transcription factor RosA-like, putative	XP_002373261.1
Un	NW_002477237.1	3011479	3011835	-	7916344	AFLA_083470		68	40S ribosomal protein S28	XP_002373262.1
Un	NW_002477237.1	3012706	3014964	-	7916345	AFLA_083480		732	importin beta-2 subunit, putative	XP_002373263.1
Un	NW_002477237.1	3017631	3018789	+	7916346	AFLA_083490		343	sterol delta 5,6-desaturase, putative	XP_002373264.1
Un	NW_002477237.1	3020542	3022392	+	7916347	AFLA_083500		616	diaminopropionate ammonia-lyase, putative	XP_002373265.1
Un	NW_002477237.1	3022733	3024577	+	7916348	AFLA_083510		614	homeobox and C2H2 transcription factor, putative	XP_002373266.1
Un	NW_002477237.1	3024894	3027886	-	7916349	AFLA_083520		945	SacI domain protein	XP_002373267.1
Un	NW_002477237.1	3028716	3030201	-	7916350	AFLA_083530		385	DUF803 domain membrane protein	XP_002373268.1
Un	NW_002477237.1	3032861	3035418	-	7916351	AFLA_083540		835	conserved glutamic acid-rich protein	XP_002373269.1
Un	NW_002477237.1	3035909	3037632	+	7916352	AFLA_083550		516	Coatomer subunit delta, putative	XP_002373270.1
Un	NW_002477237.1	3041149	3042657	+	7916353	AFLA_083560		491	C6 transcription factor, putative	XP_002373271.1
Un	NW_002477237.1	3043916	3045579	-	7916354	AFLA_083570		287	conserved hypothetical protein	XP_002373272.1
Un	NW_002477237.1	3046232	3047596	-	7916355	AFLA_083580		454	conserved hypothetical protein	XP_002373273.1
Un	NW_002477237.1	3050659	3052323	+	7916356	AFLA_083590		407	fatty acid hydroxylase, putative	XP_002373274.1
Un	NW_002477237.1	3052631	3054505	+	7916357	AFLA_083600		568	RNA splicing factor (Pad-1), putative	XP_002373275.1
Un	NW_002477237.1	3055006	3056003	-	7916358	AFLA_083610		267	glutathione S-transferase, putative	XP_002373276.1
Un	NW_002477237.1	3056471	3058307	-	7916359	AFLA_083620		521	protein phosphatase 2C, putative	XP_002373277.1
Un	NW_002477237.1	3061685	3062707	+	7916360	AFLA_083630		299	CDP-diacylglycerol-inositol 3-phosphatidyltransferase PIS	XP_002373278.1
Un	NW_002477237.1	3063475	3064906	+	7910725	AFLA_083640		364	3-isopropylmalate dehydrogenase Leu2A	XP_002373279.1
Un	NW_002477237.1	3065277	3066692	-	7910806	AFLA_083650		431	anaphase promoting complex subunit 10 (APC10), putative	XP_002373280.1
Un	NW_002477237.1	3067118	3068746	-	7910807	AFLA_083660		542	phosphatidylserine decarboxylase, putative	XP_002373281.1
Un	NW_002477237.1	3068883	3069191	+	7910808	AFLA_083670		56	hypothetical protein AFLA_083670	XP_002373282.1
Un	NW_002477237.1	3069378	3071334	+	7910809	AFLA_083680		627	conserved fungal protein	XP_002373283.1
Un	NW_002477237.1	3071587	3072811	-	7910810	AFLA_083690		342	phosphoglycerate mutase family protein	XP_002373284.1
Un	NW_002477237.1	3073005	3074099	-	7910811	AFLA_083700		344	conserved hypothetical protein	XP_002373285.1
Un	NW_002477237.1	3074694	3075574	-	7910812	AFLA_083710		151	hypothetical protein AFLA_083710	XP_002373286.1
Un	NW_002477237.1	3076777	3077343	-	7910813	AFLA_083720		188	conserved hypothetical protein	XP_002373287.1
Un	NW_002477237.1	3078576	3080030	-	7910814	AFLA_083730		423	epoxide hydrolase, putative	XP_002373288.1
Un	NW_002477237.1	3080879	3081545	-	7910815	AFLA_083740		130	40S ribosomal protein S22	XP_002373289.1
Un	NW_002477237.1	3083165	3086306	-	7910816	AFLA_083750		872	importin beta-1 subunit	XP_002373290.1
Un	NW_002477237.1	3087704	3090564	-	7910817	AFLA_083760		830	anaphase-promoting complex component Cut20/Apc4, putative	XP_002373291.1
Un	NW_002477237.1	3091213	3093202	-	7910818	AFLA_083770		615	conserved hypothetical protein	XP_002373292.1
Un	NW_002477237.1	3094152	3094766	-	7910819	AFLA_083780		93	hypothetical protein AFLA_083780	XP_002373293.1
Un	NW_002477237.1	3095655	3096515	-	7910820	AFLA_083790		286	conserved hypothetical protein	XP_002373294.1
Un	NW_002477237.1	3098392	3099429	-	7910821	AFLA_083800		345	conserved hypothetical protein	XP_002373295.1
Un	NW_002477237.1	3100965	3106079	+	7910822	AFLA_083810		1678	DEAD/DEAH box helicase, putative	XP_002373296.1
Un	NW_002477237.1	3107545	3108582	-	7910823	AFLA_083820		291	C6 finger domain protein, putative	XP_002373297.1
Un	NW_002477237.1	3109626	3110144	+	7910824	AFLA_083830		157	hypothetical protein AFLA_083830	XP_002373298.1
Un	NW_002477237.1	3111345	3113821	-	7910825	AFLA_083840		724	conserved hypothetical protein	XP_002373299.1
Un	NW_002477237.1	3115536	3116392	-	7910826	AFLA_083850		261	conserved hypothetical protein	XP_002373300.1
Un	NW_002477237.1	3117086	3117508	+	7910827	AFLA_083860		140	conserved hypothetical protein	XP_002373301.1
Un	NW_002477237.1	3118836	3119666	+	7910828	AFLA_083870		276	acetylserotonin methytransferase-like protein (ASMTL), putative	XP_002373302.1
Un	NW_002477237.1	3119957	3120783	-	7910829	AFLA_083880		173	succinate dehydrogenase subunit CybS, putative	XP_002373303.1
Un	NW_002477237.1	3121243	3122277	-	7910830	AFLA_083890		344	oxidoreductase, zinc-binding dehydrogenase family, putative	XP_002373304.1
Un	NW_002477237.1	3123769	3125798	+	7910831	AFLA_083900		656	DEAD box RNA helicase HelA, putative	XP_002373305.1
Un	NW_002477237.1	3126549	3127542	-	7910832	AFLA_083910		288	pirin domain protein, putative	XP_002373306.1
Un	NW_002477237.1	3128262	3129740	-	7910833	AFLA_083920		424	adenylosuccinate synthetase AdB	XP_002373307.1
Un	NW_002477237.1	3130609	3133443	-	7910834	AFLA_083930		874	DnaJ domain protein	XP_002373308.1
Un	NW_002477237.1	3134796	3138008	-	7910835	AFLA_083940		1053	C6 transcription factor (UaY), putative	XP_002373309.1
Un	NW_002477237.1	3140224	3142240	-	7910836	AFLA_083950		594	MFS multidrug transporter, putative	XP_002373310.1
Un	NW_002477237.1	3145174	3145487	+	7910837	AFLA_083960		55	hypothetical protein AFLA_083960	XP_002373311.1
Un	NW_002477237.1	3147420	3148055	-	7910838	AFLA_083970		82	hypothetical protein AFLA_083970	XP_002373312.1
Un	NW_002477237.1	3154243	3155895	+	7910839	AFLA_083980		550	GTP-binding protein Obg	XP_002373313.1
Un	NW_002477237.1	3156304	3157965	+	7910840	AFLA_083990		553	JmjC domain protein, putative	XP_002373314.1
Un	NW_002477237.1	3158200	3162427	-	7910841	AFLA_084000		684	urea amidolyase, putative	XP_002373315.1
Un	NW_002477237.1	3163412	3163810	+	7910842	AFLA_084010		132	lactam utilization protein LamB	XP_002373316.1
Un	NW_002477237.1	3166021	3168597	+	7910843	AFLA_084020		858	homeobox and C2H2 transcription factor, putative	XP_002373317.1
Un	NW_002477237.1	3169432	3170590	+	7910844	AFLA_084030		359	conserved hypothetical protein	XP_002373318.1
Un	NW_002477237.1	3171241	3171665	+	7910845	AFLA_084040		130	conserved hypothetical protein	XP_002373319.1
Un	NW_002477237.1	3173266	3174479	+	7910846	AFLA_084050		330	ubiquitin-conjugating enzyme, putative	XP_002373320.1
Un	NW_002477237.1	3174749	3175015	+	7910847	AFLA_084060		88	hypothetical protein AFLA_084060	XP_002373321.1
Un	NW_002477237.1	3175568	3176341	-	7910848	AFLA_084070		257	CUE domain protein, putative	XP_002373322.1
Un	NW_002477237.1	3177863	3178998	+	7910849	AFLA_084080		290	dimethylallyl tryptophan synthase, putative	XP_002373323.1
Un	NW_002477237.1	3179694	3181734	+	7910850	AFLA_084090		630	C6 transcription factor, putative	XP_002373324.1
Un	NW_002477237.1	3181824	3182437	-	7910851	AFLA_084100		175	2-oxoglutarate dehydrogenase, putative	XP_002373325.1
Un	NW_002477237.1	3182578	3183015	-	7910852	AFLA_084110		145	2-oxoglutarate dehydrogenase, putative	XP_002373326.1
Un	NW_002477237.1	3183068	3183520	-	7910853	AFLA_084120		150	2-oxoglutarate dehydrogenase, putative	XP_002373327.1
Un	NW_002477237.1	3183580	3185084	-	7910854	AFLA_084130		482	alpha-ketoglutarate dehydrogenase complex subunit Kgd1, putative	XP_002373328.1
Un	NW_002477237.1	3185676	3187206	-	7910855	AFLA_084140		448	dihydrolipoamide acetyltransferase component of pyruvate dehydrogenase, putative	XP_002373329.1
Un	NW_002477237.1	3188069	3189193	+	7910856	AFLA_084150		355	peroxisome biosynthesis protein (Peroxine-7), putative	XP_002373330.1
Un	NW_002477237.1	3189654	3190590	-	7910857	AFLA_084160		219	DUF1014 domain protein	XP_002373331.1
Un	NW_002477237.1	3191475	3193357	-	7910858	AFLA_084170		587	L-ascorbate oxidase, putative	XP_002373332.1
Un	NW_002477237.1	3193799	3194354	-	7910859	AFLA_084180		66	hypothetical protein AFLA_084180	XP_002373333.1
Un	NW_002477237.1	3194506	3196602	-	7910860	AFLA_084190		698	conserved hypothetical protein	XP_002373334.1
Un	NW_002477237.1	3197412	3198771	-	7910861	AFLA_084200		428	C6 transcription factor, putative	XP_002373335.1
Un	NW_002477237.1	3200087	3200982	-	7910862	AFLA_084210		215	hypothetical protein AFLA_084210	XP_002373336.1
Un	NW_002477237.1	3202445	3203242	-	7910863	AFLA_084220		265	conserved hypothetical protein	XP_002373337.1
Un	NW_002477237.1	3204225	3205602	+	7910864	AFLA_084230		367	homoserine acetyltransferase family protein	XP_002373338.1
Un	NW_002477237.1	3206071	3208240	+	7910865	AFLA_084240		609	poly(A) polymerase Pap	XP_002373339.1
Un	NW_002477237.1	3209098	3210685	-	7910866	AFLA_084250		481	conserved hypothetical protein	XP_002373340.1
Un	NW_002477237.1	3211385	3212863	-	7910867	AFLA_084260		492	DNA replication initiation factor Cdc45	XP_002373341.1
Un	NW_002477237.1	3214745	3215956	-	7910868	AFLA_084270		403	GPI anchor transamidase, putative	XP_002373342.1
Un	NW_002477237.1	3216508	3218481	+	7910869	AFLA_084280		549	cytochrome P450 monooxygenase, putative	XP_002373343.1
Un	NW_002477237.1	3220915	3221451	+	7910870	AFLA_084290		145	conserved hypothetical protein	XP_002373344.1
Un	NW_002477237.1	3224746	3225418	-	7910871	AFLA_084310		52	hypothetical protein AFLA_084310	XP_002373345.1
Un	NW_002477237.1	3225598	3226142	-	7910872	AFLA_084320		144	hypothetical protein AFLA_084320	XP_002373346.1
Un	NW_002477237.1	3227128	3228219	-	7910873	AFLA_084330		312	mitochondrial phosphate carrier protein (Mir1), putative	XP_002373347.1
Un	NW_002477237.1	3229684	3231532	+	7910874	AFLA_084340		494	alpha-amylase, putative	XP_002373348.1
Un	NW_002477237.1	3236071	3236431	+	7910875	AFLA_084350		99	conserved hypothetical protein	XP_002373349.1
Un	NW_002477237.1	3237929	3238931	+	7910876	AFLA_084360		321	acyl-CoA thioesterase II	XP_002373350.1
Un	NW_002477237.1	3239499	3240682	-	7910877	AFLA_084370		355	conserved hypothetical protein	XP_002373351.1
Un	NW_002477237.1	3244303	3245297	-	7910878	AFLA_084380		310	Hsp70 family protein	XP_002373352.1
Un	NW_002477237.1	3246744	3248211	-	7910879	AFLA_084390		413	conserved hypothetical protein	XP_002373353.1
Un	NW_002477237.1	3248609	3249341	+	7910880	AFLA_084400		151	conserved hypothetical protein	XP_002373354.1
Un	NW_002477237.1	3256335	3258795	+	7910881	AFLA_084410		753	C6 transcription factor, putative	XP_002373355.1
Un	NW_002477237.1	3259350	3260047	-	7910882	AFLA_084420		137	prefoldin subunit 4, putative	XP_002373356.1
Un	NW_002477237.1	3260903	3261214	-	7910883	AFLA_084430		52	hypothetical protein AFLA_084430	XP_002373357.1
Un	NW_002477237.1	3262989	3264143	+	7910884	AFLA_084440		326	autophagy protein Atg27, putative	XP_002373358.1
Un	NW_002477237.1	3264832	3266434	-	7910885	AFLA_084450		373	conserved hypothetical protein	XP_002373359.1
Un	NW_002477237.1	3269096	3271882	+	7910886	AFLA_084460		928	heat shock protein Hsp98/Hsp104/ClpA, putative	XP_002373360.1
Un	NW_002477237.1	3272214	3273427	-	7922274	AFLA_084470		384	polysaccharide deacetylase family protein	XP_002373361.1
Un	NW_002477237.1	3273436	3274764	-	7913137	AFLA_084480		324	short chain dehydrogenase, putative	XP_002373362.1
Un	NW_002477237.1	3277681	3278829	-	7913138	AFLA_084490		343	conserved hypothetical protein	XP_002373363.1
Un	NW_002477237.1	3282254	3284061	+	7913139	AFLA_084500		522	choline transport protein, putative	XP_002373364.1
Un	NW_002477237.1	3284821	3287478	+	7913140	AFLA_084510		885	dsDNA-dependent ATPase (Rad54b), putative	XP_002373365.1
Un	NW_002477237.1	3288015	3293147	-	7913141	AFLA_084520		1710	conserved hypothetical protein	XP_002373366.1
Un	NW_002477237.1	3294691	3295283	-	7913142	AFLA_084530		174	EBP domain protein, putative	XP_002373367.1
Un	NW_002477237.1	3296133	3298296	+	7913143	AFLA_084540		566	conserved hypothetical protein	XP_002373368.1
Un	NW_002477237.1	3298395	3298769	-	7913144	AFLA_084550		72	hypothetical protein AFLA_084550	XP_002373369.1
Un	NW_002477237.1	3299227	3300332	-	7913145	AFLA_084560		343	pyridoxal reductase, putative	XP_002373370.1
Un	NW_002477237.1	3301439	3303334	-	7913146	AFLA_084570		631	conserved hypothetical protein	XP_002373371.1
Un	NW_002477237.1	3303907	3305607	+	7913147	AFLA_084580		493	mtDNA inheritance protein Dml1, putative	XP_002373372.1
Un	NW_002477237.1	3306190	3309147	+	7913148	AFLA_084590		985	Hsp70 family chaperone Lhs1/Orp150, putative	XP_002373373.1
Un	NW_002477237.1	3309802	3310575	-	7913149	AFLA_084600		257	conserved hypothetical protein	XP_002373374.1
Un	NW_002477237.1	3311194	3313648	-	7913150	AFLA_084610		753	SDA1 domain protein	XP_002373375.1
Un	NW_002477237.1	3314270	3315167	-	7913151	AFLA_084620		214	40S ribosomal protein S5	XP_002373376.1
Un	NW_002477237.1	3316441	3322204	+	7913152	AFLA_084630		1862	AMP binding domain protein, putative	XP_002373377.1
Un	NW_002477237.1	3324501	3326027	+	7913153	AFLA_084640		412	conserved hypothetical protein	XP_002373378.1
Un	NW_002477237.1	3326224	3327343	-	7913154	AFLA_084650		246	palmitoyltransferase with autoacylation activity Pfa4, putative	XP_002373379.1
Un	NW_002477237.1	3329827	3332022	-	7913155	AFLA_084660		644	2-isopropylmalate synthase	XP_002373380.1
Un	NW_002477237.1	3332937	3335457	-	7913156	AFLA_084670		820	ATP-dependent RNA helicase (Drs1), putative	XP_002373381.1
Un	NW_002477237.1	3336320	3338050	-	7913157	AFLA_084680		576	conserved hypothetical protein	XP_002373382.1
Un	NW_002477237.1	3339469	3340278	+	7913158	AFLA_084690		175	ADP-ribosylation factor family protein	XP_002373383.1
Un	NW_002477237.1	3342033	3347767	+	7913159	AFLA_084700		1848	gelsolin repeat protein, putative	XP_002373384.1
Un	NW_002477237.1	3348643	3350391	+	7913160	AFLA_084710		582	sugar 1,4-lactone oxidase, putative	XP_002373385.1
Un	NW_002477237.1	3353819	3355013	+	7913161	AFLA_084720		342	C6 transcription factor, putative	XP_002373386.1
Un	NW_002477237.1	3356941	3359359	-	7913162	AFLA_084730		696	protein translocation complex component (Npl1), putative	XP_002373387.1
Un	NW_002477237.1	3360574	3361014	-	7913163	AFLA_084740		125	conserved hypothetical protein	XP_002373388.1
Un	NW_002477237.1	3363232	3364817	-	7913164	AFLA_084750		491	peptidase D, putative	XP_002373389.1
Un	NW_002477237.1	3365678	3367354	+	7913165	AFLA_084760		508	endosomal SPRY domain protein, putative	XP_002373390.1
Un	NW_002477237.1	3369830	3371662	+	7913166	AFLA_084770		525	cAMP-specific phosphodiesterase, putative	XP_002373391.1
Un	NW_002477237.1	3372233	3374246	-	7913167	AFLA_084780		612	N-acylethanolamine amidohydrolase, putative	XP_002373392.1
Un	NW_002477237.1	3374510	3376071	-	7913168	AFLA_084790		500	GPI anchor biosynthesis protein Gwt1, putative	XP_002373393.1
Un	NW_002477237.1	3376956	3377229	+	7913169	AFLA_084800		66	hypothetical protein AFLA_084800	XP_002373394.1
Un	NW_002477237.1	3379206	3380264	+	7913170	AFLA_084810		217	conserved hypothetical protein	XP_002373395.1
Un	NW_002477237.1	3381147	3382629	-	7913171	AFLA_084820		437	acyl-CoA dehydrogenase, putative	XP_002373396.1
Un	NW_002477237.1	3382681	3383406	+	7913172	AFLA_084830		125	hypothetical protein AFLA_084830	XP_002373397.1
Un	NW_002477237.1	3384447	3386007	+	7913173	AFLA_084840		502	conserved hypothetical protein	XP_002373398.1
Un	NW_002477237.1	3390998	3394418	+	7913174	AFLA_084850		1112	serine/threonine protein kinase (Kin4), putative	XP_002373399.1
Un	NW_002477237.1	3398145	3398360	-	7913175	AFLA_084860		71	conserved hypothetical protein	XP_002373400.1
Un	NW_002477237.1	3402912	3403189	+	7913176	AFLA_084870		63	hypothetical protein AFLA_084870	XP_002373401.1
Un	NW_002477237.1	3404355	3405653	+	7913177	AFLA_084880		432	mitochondrial inheritance component mdm12	XP_002373402.1
Un	NW_002477237.1	3406303	3407865	+	7913178	AFLA_084890		467	aspartyl protease, putative	XP_002373403.1
Un	NW_002477237.1	3409072	3411521	-	7913179	AFLA_084900		751	GTPase activating protein Sar1, putative	XP_002373404.1
Un	NW_002477237.1	3417180	3418580	-	7913180	AFLA_084910		434	exosome complex exonuclease Rrp6, putative	XP_002373405.1
Un	NW_002477237.1	3420037	3420721	-	7913181	AFLA_084920		179	N-acetylglucosaminyl transferase component Gpi1	XP_002373406.1
Un	NW_002477237.1	3422336	3425215	-	7913182	AFLA_084930		940	DNA mismatch repair protein Msh2, putative	XP_002373407.1
Un	NW_002477237.1	3425615	3427045	-	7913183	AFLA_084940		476	conserved hypothetical protein	XP_002373408.1
Un	NW_002477237.1	3427785	3428357	-	7913184	AFLA_084950		137	conserved hypothetical protein	XP_002373409.1
Un	NW_002477237.1	3429085	3429277	-	7913185	AFLA_084960		58	hypothetical protein AFLA_084960	XP_002373410.1
Un	NW_002477237.1	3429809	3431853	-	7913186	AFLA_084970		662	C2H2 transcription factor, putative	XP_002373411.1
Un	NW_002477237.1	3432372	3432819	+	7913187	AFLA_084980		68	hypothetical protein AFLA_084980	XP_002373412.1
Un	NW_002477237.1	3433239	3434057	-	7913188	AFLA_084990		128	conserved hypothetical protein	XP_002373413.1
Un	NW_002477237.1	3437552	3438925	-	7913189	AFLA_085000		457	Golgi transport complex component Cog5, putative	XP_002373414.1
Un	NW_002477237.1	3440306	3441122	-	7913190	AFLA_085010		241	conserved hypothetical protein	XP_002373415.1
Un	NW_002477237.1	3441602	3442830	-	7913191	AFLA_085020		347	class II aldolase/adducin domain protein	XP_002373416.1
Un	NW_002477237.1	3443493	3444180	-	7913192	AFLA_085030		208	protein sys1, putative	XP_002373417.1
Un	NW_002477237.1	3444672	3445157	+	7913193	AFLA_085040		115	conserved hypothetical protein	XP_002373418.1
Un	NW_002477237.1	3445799	3448754	-	7913194	AFLA_085050		900	arginine/serine-rich splicing factor, putative	XP_002373419.1
Un	NW_002477237.1	3450379	3451131	+	7913195	AFLA_085060		199	peptidyl-tRNA hydrolase domain protein	XP_002373420.1
Un	NW_002477237.1	3451263	3452510	-	7913196	AFLA_085070		393	rRNA processing protein Utp6, putative	XP_002373421.1
Un	NW_002477237.1	3452878	3454043	+	7913197	AFLA_085080		282	fgf receptor activating protein, putative	XP_002373422.1
Un	NW_002477237.1	3454419	3456292	+	7913198	AFLA_085090		593	integral plasma membrane protein, putative	XP_002373423.1
Un	NW_002477237.1	3458107	3459101	+	7913199	AFLA_085100		233	hypothetical protein AFLA_085100	XP_002373424.1
Un	NW_002477237.1	3461914	3463512	+	7913200	AFLA_085110		532	cleavage and polyadenylylation specificity factor, putative	XP_002373425.1
Un	NW_002477237.1	3463667	3465681	-	7913201	AFLA_085120		495	amino acid permease	XP_002373426.1
Un	NW_002477237.1	3466498	3469820	+	7913202	AFLA_085130		1018	Sec23/Sec24 family protein	XP_002373427.1
Un	NW_002477237.1	3471753	3472271	+	7913203	AFLA_085140		172	extracellular thaumatin domain protein, putative	XP_002373428.1
Un	NW_002477237.1	3473923	3474552	-	7913204	AFLA_085150		209	ATP-binding cassette transporter, putative	XP_002373429.1
Un	NW_002477237.1	3474575	3477868	-	7913205	AFLA_085160		1097	ABC efflux transporter, putative	XP_002373430.1
Un	NW_002477237.1	3480030	3482130	-	7913206	AFLA_085170		635	C6 transcription factor OefC	XP_002373431.1
Un	NW_002477237.1	3483398	3485357	+	7913207	AFLA_085180		63	hypothetical protein AFLA_085180	XP_002373432.1
Un	NW_002477237.1	3490307	3491861	+	7913208	AFLA_085190		495	conserved hypothetical protein	XP_002373433.1
Un	NW_002477237.1	3492582	3493928	-	7913209	AFLA_085200		448	camp independent regulatory protein	XP_002373434.1
Un	NW_002477237.1	3500672	3502626	+	7913210	AFLA_085210		71	hypothetical protein AFLA_085210	XP_002373435.1
Un	NW_002477237.1	3507403	3509179	-	7913211	AFLA_085220		542	asparaginyl-tRNA synthetase Slm5, putative	XP_002373436.1
Un	NW_002477237.1	3512155	3512642	+	7913212	AFLA_085230		100	conserved hypothetical protein	XP_002373437.1
Un	NW_002477237.1	3512705	3513319	-	7913213	AFLA_085240		174	hypothetical protein AFLA_085240	XP_002373438.1
Un	NW_002477237.1	3514361	3517540	-	7913214	AFLA_085250		1041	RNA binding protein, putative	XP_002373439.1
Un	NW_002477237.1	3518525	3519589	+	7913215	AFLA_085260		354	histone acetyltransferase (MysT1), putative	XP_002373440.1
Un	NW_002477237.1	3520036	3522004	-	7913216	AFLA_085270		540	t-complex protein 1, zeta subunit, putative	XP_002373441.1
Un	NW_002477237.1	3522383	3524067	+	7913217	AFLA_085280		522	pre-rRNA processing nucleolar protein Sik1, putative	XP_002373442.1
Un	NW_002477237.1	3524672	3525475	+	7913620	AFLA_085290		267	conserved hypothetical protein	XP_002373443.1
Un	NW_002477237.1	3525767	3526434	-	7913621	AFLA_085300		198	conserved hypothetical protein	XP_002373444.1
Un	NW_002477237.1	3526886	3533694	+	7911449	AFLA_085310		2231	DNA polymerase epsilon, catalytic subunit A/POL2, putative	XP_002373445.1
Un	NW_002477237.1	3534487	3535920	+	7910483	AFLA_085320		419	calcium/calmodulin dependent protein kinase, putative	XP_002373446.1
Un	NW_002477237.1	3537081	3537739	+	7910484	AFLA_085330		179	hypothetical protein AFLA_085330	XP_002373447.1
Un	NW_002477237.1	3537836	3538359	+	7910485	AFLA_085340		87	hypothetical protein AFLA_085340	XP_002373448.1
Un	NW_002477237.1	3538705	3539818	-	7910486	AFLA_085350		347	AMMECR1 family protein	XP_002373449.1
Un	NW_002477237.1	3542046	3544006	-	7910487	AFLA_085360		612	regulatory factor Sgt1, putative	XP_002373450.1
Un	NW_002477237.1	3544382	3548054	+	7910488	AFLA_085370		445	spindle-pole body protein (Pcp1), putative	XP_002373451.1
Un	NW_002477237.1	3549171	3550660	-	7910489	AFLA_085380		434	vacuolar sorting ATPase Vps4, putative	XP_002373452.1
Un	NW_002477237.1	3551119	3551631	+	7910490	AFLA_085390		115	prefoldin subunit 6, putative	XP_002373453.1
Un	NW_002477237.1	3552357	3554121	-	7910491	AFLA_085400		520	phosphoglycerate mutase, 2,3-bisphosphoglycerate-independent	XP_002373454.1
Un	NW_002477237.1	3554545	3555207	+	7910492	AFLA_085410		220	conserved hypothetical protein	XP_002373455.1
Un	NW_002477237.1	3556408	3557999	+	7910493	AFLA_085420		470	serine hydroxymethyltransferase, putative	XP_002373456.1
Un	NW_002477237.1	3558598	3560303	-	7910494	AFLA_085430		549	prenylcysteine lyase, putative	XP_002373457.1
Un	NW_002477237.1	3560793	3562140	+	7910495	AFLA_085440		427	PDCD2_C domain protein, putative	XP_002373458.1
Un	NW_002477237.1	3562709	3563713	-	7910496	AFLA_085450		251	eukaryotic translation initiation factor 3 subunit EifCk, putative	XP_002373459.1
Un	NW_002477237.1	3564097	3567091	+	7910497	AFLA_085460		794	conserved hypothetical protein	XP_002373460.1
Un	NW_002477237.1	3567932	3568259	+	7910498	AFLA_085470		52	hypothetical protein AFLA_085470	XP_002373461.1
Un	NW_002477237.1	3570310	3571469	+	7910499	AFLA_085480		363	cell wall glucanase, putative	XP_002373462.1
Un	NW_002477237.1	3574881	3578489	+	7910500	AFLA_085490		1104	P450 family fatty acid hydroxylase, putative	XP_002373463.1
Un	NW_002477237.1	3578976	3579839	-	7910501	AFLA_085500		287	extracellular proline-glycine rich protein	XP_002373464.1
Un	NW_002477237.1	3583856	3586129	-	7910502	AFLA_085510		641	trytophan synthase alpha subunit, putative	XP_002373465.1
Un	NW_002477237.1	3586976	3588114	+	7910503	AFLA_085520		301	glycan biosynthesis protein (PigL), putative	XP_002373466.1
Un	NW_002477237.1	3590774	3592387	+	7910504	AFLA_085530		477	monooxygenase, putative	XP_002373467.1
Un	NW_002477237.1	3594270	3594737	+	7910505	AFLA_085540		130	conserved hypothetical protein	XP_002373468.1
Un	NW_002477237.1	3596406	3596890	+	7910506	AFLA_085550		85	hypothetical protein AFLA_085550	XP_002373469.1
Un	NW_002477237.1	3597946	3598309	+	7910507	AFLA_085560		101	conserved hypothetical protein	XP_002373470.1
Un	NW_002477237.1	3599198	3600305	+	7910508	AFLA_085570		349	lipase/esterase, putative	XP_002373471.1
Un	NW_002477237.1	3601063	3601930	+	7910509	AFLA_085580		270	oxidoreductase, short chain dehydrogenase/reductase family protein, putative	XP_002373472.1
Un	NW_002477237.1	3602505	3603575	-	7910510	AFLA_085590		337	endo-arabinanase, putative	XP_002373473.1
Un	NW_002477237.1	3606272	3607072	+	7910511	AFLA_085600		266	conserved hypothetical protein	XP_002373474.1
Un	NW_002477237.1	3607575	3608684	-	7910512	AFLA_085610		333	sulfur metabolite repression control protein, putative	XP_002373475.1
Un	NW_002477237.1	3608755	3609587	-	7910513	AFLA_085620		198	conserved hypothetical protein	XP_002373476.1
Un	NW_002477237.1	3610906	3611875	+	7910514	AFLA_085630		86	hypothetical protein AFLA_085630	XP_002373477.1
Un	NW_002477237.1	3614806	3615514	-	7910515	AFLA_085640		179	hypothetical protein AFLA_085640	XP_002373478.1
Un	NW_002477237.1	3616376	3617971	+	7910516	AFLA_085650		512	conserved hypothetical protein	XP_002373479.1
Un	NW_002477237.1	3618375	3619454	+	7910517	AFLA_085660		333	arsenic resistance protein ArsH	XP_002373480.1
Un	NW_002477237.1	3619726	3621346	-	7910518	AFLA_085670		518	efflux pump antibiotic resistance protein, putative	XP_002373481.1
Un	NW_002477237.1	3622262	3622645	-	7910519	AFLA_085680		127	hypothetical protein AFLA_085680	XP_002373482.1
Un	NW_002477237.1	3623669	3625282	-	7910520	AFLA_085690		513	conserved hypothetical protein	XP_002373483.1
Un	NW_002477237.1	3630393	3630969	-	7910521	AFLA_085700		153	arsenate reductase (Arc2), putative	XP_002373484.1
Un	NW_002477237.1	3631381	3632717	+	7910522	AFLA_085710		386	arsenite efflux transporter (ArsB), putative	XP_002373485.1
Un	NW_002477237.1	3632832	3634847	-	7910523	AFLA_085720		266	conserved hypothetical protein	XP_002373486.1
Un	NW_002477237.1	3636379	3636720	-	7910524	AFLA_085730		113	conserved hypothetical protein	XP_002373487.1
Un	NW_002477237.1	3639233	3640760	-	7910525	AFLA_085740		488	C6 transcription factor, putative	XP_002373488.1
Un	NW_002477237.1	3640949	3641632	-	7910526	AFLA_085750		227	C6 transcription factor, putative	XP_002373489.1
Un	NW_002477237.1	3642772	3643398	+	7910527	AFLA_085760		133	conserved hypothetical protein	XP_002373490.1
Un	NW_002477237.1	3644059	3645727	+	7910528	AFLA_085770		528	DNA replication regulator sld2	XP_002373491.1
Un	NW_002477237.1	3645904	3647157	-	7910529	AFLA_085780		400	RING finger domain protein	XP_002373492.1
Un	NW_002477237.1	3647895	3649257	+	7910530	AFLA_085790		436	conserved hypothetical protein	XP_002373493.1
Un	NW_002477237.1	3650401	3651258	+	7910531	AFLA_085800		285	conserved hypothetical protein	XP_002373494.1
Un	NW_002477237.1	3652561	3654987	+	7910532	AFLA_085810		774	OPT peptide transporter Mtd1, putative	XP_002373495.1
Un	NW_002477237.1	3656077	3657052	-	7910533	AFLA_085820		288	conserved hypothetical protein	XP_002373496.1
Un	NW_002477237.1	3658712	3661951	+	7910534	AFLA_085830		995	conserved hypothetical protein	XP_002373497.1
Un	NW_002477237.1	3662761	3664152	+	7910535	AFLA_085840		403	tubulin-specific chaperone c, putative	XP_002373498.1
Un	NW_002477237.1	3664788	3666265	-	7910536	AFLA_085850		473	conserved hypothetical protein	XP_002373499.1
Un	NW_002477237.1	3667541	3668064	-	7910537	AFLA_085860		134	hypothetical protein AFLA_085860	XP_002373500.1
Un	NW_002477237.1	3668691	3670253	-	7910538	AFLA_085870		479	conserved hypothetical protein	XP_002373501.1
Un	NW_002477237.1	3670944	3672745	-	7910539	AFLA_085880		583	BTB domain transcription factor, putative	XP_002373502.1
Un	NW_002477237.1	3673039	3673671	-	7910540	AFLA_085890		210	conserved hypothetical protein	XP_002373503.1
Un	NW_002477237.1	3673960	3674157	-	7910541	AFLA_085900		65	hypothetical protein AFLA_085900	XP_002373504.1
Un	NW_002477237.1	3674411	3678461	+	7910542	AFLA_085910		1212	Coatomer subunit alpha, putative	XP_002373505.1
Un	NW_002477237.1	3678906	3679604	-	7910543	AFLA_085920		213	FAD dependent sulfhydryl oxidase Erv1, putative	XP_002373506.1
Un	NW_002477237.1	3679762	3681402	+	7910544	AFLA_085930		444	transcriptional regulator, putative	XP_002373507.1
Un	NW_002477237.1	3682118	3684315	+	7910545	AFLA_085940		671	AP-1 adaptor complex subunit beta, putative	XP_002373508.1
Un	NW_002477237.1	3685451	3686704	+	7910546	AFLA_085950		361	alcohol dehydrogenase, putative	XP_002373509.1
Un	NW_002477237.1	3687198	3689111	-	7910547	AFLA_085960		637	cell surface protein, putative	XP_002373510.1
Un	NW_002477237.1	3690828	3692513	+	7910548	AFLA_085970		524	DNA primase subunit Pri1, putative	XP_002373511.1
Un	NW_002477237.1	3693037	3694319	-	7910549	AFLA_085980		310	regulatory protein SUAPRGA1	XP_002373512.1
Un	NW_002477237.1	3695242	3695908	-	7910550	AFLA_085990		178	translation machinery-associated protein, putative	XP_002373513.1
Un	NW_002477237.1	3696402	3698755	+	7910551	AFLA_086000		746	exonuclease, putative	XP_002373514.1
Un	NW_002477237.1	3699952	3700941	+	7910552	AFLA_086010		268	conserved hypothetical protein	XP_002373515.1
Un	NW_002477237.1	3701463	3703364	-	7910553	AFLA_086020		558	caffeine resistance protein, putative	XP_002373516.1
Un	NW_002477237.1	3703917	3704570	-	7910554	AFLA_086030		217	conserved hypothetical protein	XP_002373517.1
Un	NW_002477237.1	3705096	3705263	-	7910555	AFLA_086040		55	hypothetical protein AFLA_086040	XP_002373518.1
Un	NW_002477237.1	3705357	3705926	-	7910556	AFLA_086050		189	conserved hypothetical protein	XP_002373519.1
Un	NW_002477237.1	3707280	3707887	+	7910557	AFLA_086060		105	conserved hypothetical protein	XP_002373520.1
Un	NW_002477237.1	3709170	3712169	+	7910558	AFLA_086070		895	chitin synthase, putative	XP_002373521.1
Un	NW_002477237.1	3712830	3714874	+	7910559	AFLA_086080		656	restculine oxidase precursor, putative	XP_002373522.1
Un	NW_002477237.1	3717015	3717766	+	7910560	AFLA_086090		145	conserved hypothetical protein	XP_002373523.1
Un	NW_002477237.1	3718858	3719574	+	7910561	AFLA_086100		176	hypothetical protein AFLA_086100	XP_002373524.1
Un	NW_002477237.1	3720594	3721251	+	7910562	AFLA_086110		201	C6 transcription factor, putative	XP_002373525.1
Un	NW_002477237.1	3721764	3722018	-	7910563	AFLA_086120		52	hypothetical protein AFLA_086120	XP_002373526.1
Un	NW_002477237.1	3722981	3723514	-	7909759	AFLA_086130		177	NUDIX domain, putative	XP_002373527.1
Un	NW_002477237.1	3724280	3724696	-	7909760	AFLA_086140		138	conserved hypothetical protein	XP_002373528.1
Un	NW_002477237.1	3724917	3726670	+	7909761	AFLA_086150		164	conserved hypothetical protein	XP_002373529.1
Un	NW_002477237.1	3727248	3729088	+	7909762	AFLA_086160		595	tripeptidyl peptidase SED3	XP_002373530.1
Un	NW_002477237.1	3729553	3730457	+	7909763	AFLA_086170		280	proteasome regulatory particle subunit (RpnL), putative	XP_002373531.1
Un	NW_002477237.1	3730602	3732010	-	7909764	AFLA_086180		420	conserved hypothetical protein	XP_002373532.1
Un	NW_002477237.1	3732355	3733313	-	7909765	AFLA_086190		301	5-carboxymethyl-2-hydroxymuconate semialdehyde dehydrogenase, putative	XP_002373533.1
Un	NW_002477237.1	3733334	3733904	-	7909766	AFLA_086200		119	betaine-aldehyde dehydrogenase, putative	XP_002373534.1
Un	NW_002477237.1	3734512	3736125	+	7909767	AFLA_086210		393	epoxide hydrolase, putative	XP_002373535.1
Un	NW_002477237.1	3736665	3737699	+	7909768	AFLA_086220		308	conserved hypothetical protein	XP_002373536.1
Un	NW_002477237.1	3738140	3739015	-	7909769	AFLA_086230		291	conserved hypothetical protein	XP_002373537.1
Un	NW_002477237.1	3739250	3739981	+	7909770	AFLA_086240		243	RecQ-mediated genome instability protein, putative	XP_002373538.1
Un	NW_002477237.1	3740157	3744551	-	7909771	AFLA_086250		1424	translation repressor/antiviral protein Ski3, putative	XP_002373539.1
Un	NW_002477237.1	3745016	3747486	+	7909772	AFLA_086260		764	glycosyl hydrolase, putative	XP_002373540.1
Un	NW_002477237.1	3748487	3752605	+	7909773	AFLA_086270		1230	nuclear import and export protein Msn5, putative	XP_002373541.1
Un	NW_002477237.1	3753100	3753739	-	7909774	AFLA_086280		119	NADH-ubiquinone oxidoreductase subunit GRIM-19, putative	XP_002373542.1
Un	NW_002477237.1	3754006	3755199	+	7909775	AFLA_086290		397	tRNA m(1)G methyltransferase domain containing protein	XP_002373543.1
Un	NW_002477237.1	3755660	3758459	+	7909776	AFLA_086300		751	vacuolar import and degRadation protein, putative	XP_002373544.1
Un	NW_002477237.1	3758862	3759968	-	7909777	AFLA_086310		348	oxidative stress response protein Oxr1, putative	XP_002373545.1
Un	NW_002477237.1	3760498	3762224	-	7909778	AFLA_086320		461	endosome-associated ubiquitin isopeptidase (AmsH), putative	XP_002373546.1
Un	NW_002477237.1	3762760	3764674	+	7909779	AFLA_086330		614	conserved hypothetical protein	XP_002373547.1
Un	NW_002477237.1	3769705	3770343	-	7909780	AFLA_086340		212	conserved hypothetical protein	XP_002373548.1
Un	NW_002477237.1	3770789	3771740	-	7909781	AFLA_086350		280	conserved hypothetical protein	XP_002373549.1
Un	NW_002477237.1	3773512	3774825	+	7909782	AFLA_086360		437	extracellular exo-polygalacturonase, putative	XP_002373550.1
Un	NW_002477237.1	3775246	3776283	+	7909783	AFLA_086370		345	conserved hypothetical protein	XP_002373551.1
Un	NW_002477237.1	3776560	3776993	+	7909784	AFLA_086380		101	conserved hypothetical protein	XP_002373552.1
Un	NW_002477237.1	3777165	3778205	-	7909785	AFLA_086390		223	conserved hypothetical protein	XP_002373553.1
Un	NW_002477237.1	3778705	3780843	-	7909786	AFLA_086400		499	isocitrate dehydrogenase Idp1, putative	XP_002373554.1
Un	NW_002477237.1	3782147	3785518	-	7909787	AFLA_086410		1042	C1 tetrahydrofolate synthase, putative	XP_002373555.1
Un	NW_002477237.1	3786231	3787443	+	7909788	AFLA_086420		335	eukaryotic translation initiation factor 3 subunit 2i, putative	XP_002373556.1
Un	NW_002477237.1	3788070	3788619	-	7909789	AFLA_086430		155	coactivator bridging factor 1 (Mbf1), putative	XP_002373557.1
Un	NW_002477237.1	3790600	3791532	+	7909790	AFLA_086440		249	SH3 domain protein	XP_002373558.1
Un	NW_002477237.1	3792492	3793375	+	7909791	AFLA_086450		175	conserved hypothetical protein	XP_002373559.1
Un	NW_002477237.1	3793953	3795959	+	7909792	AFLA_086460		668	m-phase phosphoprotein, putative	XP_002373560.1
Un	NW_002477237.1	3797574	3798050	+	7909793	AFLA_086470		131	DUF124 domain protein	XP_002373561.1
Un	NW_002477237.1	3798701	3799986	-	7909794	AFLA_086480		307	translational initiation factor 2 beta	XP_002373562.1
Un	NW_002477237.1	3800457	3800884	+	7909795	AFLA_086490		122	conserved hypothetical protein	XP_002373563.1
Un	NW_002477237.1	3801452	3802021	-	7909796	AFLA_086500		169	conserved hypothetical protein	XP_002373564.1
Un	NW_002477237.1	3804685	3807795	-	7909797	AFLA_086510		989	conserved hypothetical protein	XP_002373565.1
Un	NW_002477237.1	3809237	3810559	-	7909798	AFLA_086520		440	conserved hypothetical protein	XP_002373566.1
Un	NW_002477237.1	3812069	3816167	-	7909799	AFLA_086530		861	ariadne RING finger, putative	XP_002373567.1
Un	NW_002477237.1	3817421	3818140	+	7909800	AFLA_086540		127	glycine-rich RNA-binding protein, putative	XP_002373568.1
Un	NW_002477237.1	3818555	3819163	-	7909801	AFLA_086550		185	conserved hypothetical protein	XP_002373569.1
Un	NW_002477237.1	3820287	3821370	+	7909802	AFLA_086560		332	short-chain dehydrogenase/reductase family protein, putative	XP_002373570.1
Un	NW_002477237.1	3821950	3823058	+	7909803	AFLA_086570		302	calcium binding modulator protein (Alg2), putative	XP_002373571.1
Un	NW_002477237.1	3823962	3826080	+	7909804	AFLA_086580		621	MFS drug transporter, putative	XP_002373572.1
Un	NW_002477237.1	3827471	3829494	-	7909805	AFLA_086590		629	transcription factor smp1, putative	XP_002373573.1
Un	NW_002477237.1	3832417	3835819	+	7909806	AFLA_086600		1010	morphogenesis protein (Msb1), putative	XP_002373574.1
Un	NW_002477237.1	3836882	3837274	-	7909807	AFLA_086610		130	conserved hypothetical protein	XP_002373575.1
Un	NW_002477237.1	3840027	3842016	-	7909808	AFLA_086620		501	glucose-6-phosphate 1-dehydrogenase	XP_002373576.1
Un	NW_002477237.1	3844806	3845594	+	7909809	AFLA_086630		109	60S ribosomal protein L33	XP_002373577.1
Un	NW_002477237.1	3849710	3851157	+	7909810	AFLA_086640		364	conserved hypothetical protein	XP_002373578.1
Un	NW_002477237.1	3851968	3852634	-	7909811	AFLA_086650		131	conserved hypothetical protein	XP_002373579.1
Un	NW_002477237.1	3853284	3854715	-	7909812	AFLA_086660		381	mitochondrial phosphate carrier protein, putative	XP_002373580.1
Un	NW_002477237.1	3855378	3856007	+	7909813	AFLA_086670		178	cystathionine beta-synthase (beta-thionase), putative	XP_002373581.1
Un	NW_002477237.1	3856423	3857001	-	7909814	AFLA_086680		107	conserved hypothetical protein	XP_002373582.1
Un	NW_002477237.1	3857662	3861042	+	7909815	AFLA_086690		1126	SNF2 family helicase/ATPase, putative	XP_002373583.1
Un	NW_002477237.1	3861920	3862465	-	7909816	AFLA_086700		181	tRNA dihydrouridine synthase (Smm1), putative	XP_002373584.1
Un	NW_002477237.1	3864190	3865613	+	7909817	AFLA_086710		398	inorganic diphosphatase, putative	XP_002373585.1
Un	NW_002477237.1	3866039	3866667	-	7909818	AFLA_086720		145	conserved hypothetical protein	XP_002373586.1
Un	NW_002477237.1	3867363	3868375	+	7909819	AFLA_086730		320	DNA replication factor C subunit Rfc2, putative	XP_002373587.1
Un	NW_002477237.1	3869027	3870275	+	7909820	AFLA_086740		306	4-nitrophenylphosphatase	XP_002373588.1
Un	NW_002477237.1	3870453	3871733	-	7909821	AFLA_086750		426	conserved hypothetical protein	XP_002373589.1
Un	NW_002477237.1	3871979	3873017	+	7909822	AFLA_086760		256	ATP-dependent Clp protease, proteolytic subunit ClpP	XP_002373590.1
Un	NW_002477237.1	3873334	3874416	-	7909823	AFLA_086770		330	conserved hypothetical protein	XP_002373591.1
Un	NW_002477237.1	3874883	3876676	-	7909824	AFLA_086780		498	aspartyl aminopeptidase	XP_002373592.1
Un	NW_002477237.1	3878638	3880658	+	7909825	AFLA_086790		600	cell cycle regulatory protein (Srw1), putative	XP_002373593.1
Un	NW_002477237.1	3881792	3882853	-	7909826	AFLA_086800		353	epoxide hydrolase, putative	XP_002373594.1
Un	NW_002477237.1	3883427	3884544	+	7909827	AFLA_086810		332	aldo/keto reductase, putative	XP_002373595.1
Un	NW_002477237.1	3885396	3886384	-	7909828	AFLA_086820		291	pyruvate dehydrogenase complex component Pdx1, putative	XP_002373596.1
Un	NW_002477237.1	3886980	3887792	+	7909829	AFLA_086830		270	conserved hypothetical protein	XP_002373597.1
Un	NW_002477237.1	3888381	3892338	+	7909830	AFLA_086840		1279	cohesin complex subunit (Psm1), putative	XP_002373598.1
Un	NW_002477237.1	3896691	3898466	+	7909831	AFLA_086850		504	conserved hypothetical protein	XP_002373599.1
Un	NW_002477237.1	3899884	3900944	-	7909832	AFLA_086860		272	NUDIX domain protein	XP_002373600.1
Un	NW_002477237.1	3901903	3903690	-	7909833	AFLA_086870		543	MRS7 family protein	XP_002373601.1
Un	NW_002477237.1	3904305	3905909	-	7909834	AFLA_086880		514	conserved hypothetical protein	XP_002373602.1
Un	NW_002477237.1	3912444	3913611	+	7909835	AFLA_086890		357	conserved hypothetical protein	XP_002373603.1
Un	NW_002477237.1	3914644	3918090	+	7909836	AFLA_086900		1087	alpha-mannosidase	XP_002373604.1
Un	NW_002477237.1	3918336	3919176	-	7909837	AFLA_086910		227	spac6f6.09 protein, putative	XP_002373605.1
Un	NW_002477237.1	3919589	3920416	+	7909838	AFLA_086920		196	Ctr copper transporter family protein	XP_002373606.1
Un	NW_002477237.1	3920585	3922283	-	7917497	AFLA_086930		488	F-box and JmjC domain protein, putative	XP_002373607.1
Un	NW_002477237.1	3923079	3924773	+	7917498	AFLA_086940		439	eukaryotic translation initiation factor 4, putative	XP_002373608.1
Un	NW_002477237.1	3925363	3926550	+	7917499	AFLA_086950		329	conserved hypothetical protein	XP_002373609.1
Un	NW_002477237.1	3926668	3927469	-	7917500	AFLA_086960		236	fumarylacetoacetate hydrolase family protein	XP_002373610.1
Un	NW_002477237.1	3928105	3928527	+	7917501	AFLA_086970		98	conserved hypothetical protein	XP_002373611.1
Un	NW_002477237.1	3929090	3930683	+	7917502	AFLA_086980		489	PWI domain mRNA processing protein, putative	XP_002373612.1
Un	NW_002477237.1	3932110	3934557	-	7917503	AFLA_086990		815	cell wall protein, putative	XP_002373613.1
Un	NW_002477237.1	3938246	3940762	+	7917504	AFLA_087000		838	checkpoint protein kinase, putative	XP_002373614.1
Un	NW_002477237.1	3941301	3941760	-	7917505	AFLA_087010		118	conserved hypothetical protein	XP_002373615.1
Un	NW_002477237.1	3942041	3942465	-	7917506	AFLA_087020		114	hypothetical protein AFLA_087020	XP_002373616.1
Un	NW_002477237.1	3942646	3943071	-	7917507	AFLA_087030		141	conserved hypothetical protein	XP_002373617.1
Un	NW_002477237.1	3944167	3945000	-	7917508	AFLA_087040		201	ribosome biogenesis protein NSA2	XP_002373618.1
Un	NW_002477237.1	3945847	3946563	+	7917509	AFLA_087050		238	aconitate hydratase, putative	XP_002373619.1
Un	NW_002477237.1	3946994	3948880	-	7917510	AFLA_087060		628	GMC oxidoreductase, putative	XP_002373620.1
Un	NW_002477237.1	3949958	3951310	-	7917511	AFLA_087070		450	DUF1338 domain protein	XP_002373621.1
Un	NW_002477237.1	3953623	3955931	+	7917512	AFLA_087080		584	conserved hypothetical protein	XP_002373622.1
Un	NW_002477237.1	3956565	3958794	-	7917513	AFLA_087090		711	C6 transcription factor (OTam), putative	XP_002373623.1
Un	NW_002477237.1	3961978	3962916	+	7917514	AFLA_087100		272	benzoate 4-monooxygenase cytochrome P450, putative	XP_002373624.1
Un	NW_002477237.1	3963906	3964568	-	7917515	AFLA_087110		148	polymerase (RNA) II (DNA directed) polypeptide D	XP_002373625.1
Un	NW_002477237.1	3964953	3966552	-	7917516	AFLA_087120		475	tRNA (guanine) methyltransferase Trm5	XP_002373626.1
Un	NW_002477237.1	3967032	3967969	-	7917517	AFLA_087130		287	conserved hypothetical protein	XP_002373627.1
Un	NW_002477237.1	3968558	3971678	-	7917518	AFLA_087140		892	PX domain protein	XP_002373628.1
Un	NW_002477237.1	3973088	3973594	+	7917519	AFLA_087150		168	conserved hypothetical protein	XP_002373629.1
Un	NW_002477237.1	3974187	3977057	+	7917520	AFLA_087160		916	dipeptidyl aminopeptidase Ste13	XP_002373630.1
Un	NW_002477237.1	3988749	3991196	+	7917521	AFLA_087170		794	extracellular serine-rich protein, putative	XP_002373631.1
Un	NW_002477237.1	3994754	3995716	+	7917522	AFLA_087180		320	endo alpha-1,4 polygalactosaminidase, putative	XP_002373632.1
Un	NW_002477237.1	3998286	3998900	-	7917523	AFLA_087190		86	hypothetical protein AFLA_087190	XP_002373633.1
Un	NW_002477237.1	4000032	4001904	-	7917524	AFLA_087210		373	cell surface spherulin 4 family protein	XP_002373634.1
Un	NW_002477237.1	4002962	4003852	+	7917525	AFLA_087220		296	UDP-glucose 4-epimerase, putative	XP_002373635.1
Un	NW_002477237.1	4006552	4007341	+	7917526	AFLA_087230		243	conserved hypothetical protein	XP_002373636.1
Un	NW_002477237.1	4007647	4008540	-	7917527	AFLA_087240		281	glutathione S-transferase, putative	XP_002373637.1
Un	NW_002477237.1	4009719	4012099	+	7917528	AFLA_087250		623	phosphoinositide-specific phospholipase C, putative	XP_002373638.1
Un	NW_002477237.1	4016215	4016614	+	7917529	AFLA_087260		108	conserved hypothetical protein	XP_002373639.1
Un	NW_002477237.1	4016893	4018780	-	7917530	AFLA_087270		548	transporter, putative	XP_002373640.1
Un	NW_002477237.1	4020384	4021743	+	7917531	AFLA_087280		393	alpha-ketoglutarate-dependent taurine dioxygenase	XP_002373641.1
Un	NW_002477237.1	4022154	4022483	-	7917532	AFLA_087290		109	hypothetical protein AFLA_087290	XP_002373642.1
Un	NW_002477237.1	4024063	4024839	-	7917533	AFLA_087300		258	conserved hypothetical protein	XP_002373643.1
Un	NW_002477237.1	4025369	4026785	-	7917534	AFLA_087310		409	conserved hypothetical protein	XP_002373644.1
Un	NW_002477237.1	4027154	4029933	-	7917535	AFLA_087320		495	GABA permease GabA	XP_002373645.1
Un	NW_002477237.1	4031452	4035054	-	7917536	AFLA_087330		1173	peroxisome biosynthesis protein (PAS8/Peroxin-6), putative	XP_002373646.1
Un	NW_002477237.1	4036687	4038058	+	7917537	AFLA_087340		143	conserved hypothetical protein	XP_002373647.1
Un	NW_002477237.1	4039536	4041927	+	7917538	AFLA_087350		724	C2H2 transcription factor (Ace1), putative	XP_002373648.1
Un	NW_002477237.1	4042636	4044292	-	7917539	AFLA_087360		513	ThiF domain protein, putative	XP_002373649.1
Un	NW_002477237.1	4045932	4046804	-	7917540	AFLA_087370		290	transcription/RNA-processing factor Ssu72	XP_002373650.1
Un	NW_002477237.1	4047695	4048464	+	7917541	AFLA_087380		234	isochorismatase family hydrolase, putative	XP_002373651.1
Un	NW_002477237.1	4049326	4050322	+	7917542	AFLA_087390		280	conserved hypothetical protein	XP_002373652.1
Un	NW_002477237.1	4052179	4053700	+	7917543	AFLA_087400		408	oxysterol binding protein (Osh7), putative	XP_002373653.1
Un	NW_002477237.1	4054449	4055909	-	7917544	AFLA_087410		486	histone deacetylase HosA	XP_002373654.1
Un	NW_002477237.1	4056468	4057426	+	7917545	AFLA_087420		303	carboxyphosphonoenolpyruvate phosphonomutase, putative	XP_002373655.1
Un	NW_002477237.1	4060096	4061067	+	7917546	AFLA_087430		323	allergen Asp F4	XP_002373656.1
Un	NW_002477237.1	4062242	4063700	-	7917547	AFLA_087440		431	mitochondrial import receptor subunit (Tom37), putative	XP_002373657.1
Un	NW_002477237.1	4074486	4075317	-	7917548	AFLA_087450		252	conserved hypothetical protein	XP_002373658.1
Un	NW_002477237.1	4075407	4075871	+	7917549	AFLA_087460		51	hypothetical protein AFLA_087460	XP_002373659.1
Un	NW_002477237.1	4077064	4078134	+	7917550	AFLA_087470		356	plasma membrane low affinity zinc ion transporter, putative	XP_002373660.1
Un	NW_002477237.1	4078611	4079107	+	7917551	AFLA_087480		134	FKBP-type peptidyl-prolyl isomerase, putative	XP_002373661.1
Un	NW_002477237.1	4079359	4080399	-	7917552	AFLA_087490		346	heme/steroid binding protein, putative	XP_002373662.1
Un	NW_002477237.1	4081817	4084401	+	7917553	AFLA_087500		787	ATP-dependent DNA helicase, putative	XP_002373663.1
Un	NW_002477237.1	4087642	4087951	+	7917554	AFLA_087510		61	conserved hypothetical protein	XP_002373664.1
Un	NW_002477237.1	4090527	4091845	-	7917555	AFLA_087520		418	G1/S-specific cyclin Cln1, putative	XP_002373665.1
Un	NW_002477237.1	4103827	4106805	+	7917556	AFLA_087530		952	small nucleolar ribonucleoprotein complex subunit, putative	XP_002373666.1
Un	NW_002477237.1	4108256	4110077	+	7917557	AFLA_087540		434	hypothetical protein AFLA_087540	XP_002373667.1
Un	NW_002477237.1	4111022	4112771	-	7917558	AFLA_087550		512	serine/threonine protein phosphatase, putative	XP_002373668.1
Un	NW_002477237.1	4115005	4115477	-	7917559	AFLA_087560		118	conserved hypothetical protein	XP_002373669.1
Un	NW_002477237.1	4116380	4117002	-	7917560	AFLA_087570		188	conserved hypothetical protein	XP_002373670.1
Un	NW_002477237.1	4117890	4119105	+	7917561	AFLA_087580		346	DUF52 domain protein	XP_002373671.1
Un	NW_002477237.1	4121020	4122657	+	7917562	AFLA_087590		489	alpha-1,3-glucanase/mutanase, putative	XP_002373672.1
Un	NW_002477237.1	4123723	4124834	+	7917563	AFLA_087600		284	conserved hypothetical protein	XP_002373673.1
Un	NW_002477237.1	4127469	4128965	-	7917564	AFLA_087610		457	peptidase (PNG1), putative	XP_002373674.1
Un	NW_002477237.1	4133238	4134284	+	7917565	AFLA_087620		305	NmrA family transcriptional regulator, putative	XP_002373675.1
Un	NW_002477237.1	4134689	4136399	-	7917566	AFLA_087630		479	alpha,alpha-trehalose-phosphate synthase subunit, putative	XP_002373676.1
Un	NW_002477237.1	4137605	4140490	+	7917567	AFLA_087640		919	alpha,alpha-trehalose phosphate synthase subunit, putative	XP_002373677.1
Un	NW_002477237.1	4141360	4143855	-	7917568	AFLA_087650		718	chromatin assembly factor 1 subunit B, putative	XP_002373678.1
Un	NW_002477237.1	4144703	4145742	-	7917569	AFLA_087660		317	conserved hypothetical protein	XP_002373679.1
Un	NW_002477237.1	4146239	4149506	+	7917570	AFLA_087670		983	triadin, putative	XP_002373680.1
Un	NW_002477237.1	4150472	4151584	+	7917571	AFLA_087680		370	NADH:flavin oxidoreductase/NADH oxidase family protein	XP_002373681.1
Un	NW_002477237.1	4152306	4152470	+	7917572	AFLA_087690		54	hypothetical protein AFLA_087690	XP_002373682.1
Un	NW_002477237.1	4153448	4153916	+	7917573	AFLA_087700		98	hypothetical protein AFLA_087700	XP_002373683.1
Un	NW_002477237.1	4158143	4159116	+	7917574	AFLA_087710		289	GPR/FUN34 family protein	XP_002373684.1
Un	NW_002477237.1	4161097	4161660	-	7917575	AFLA_087720		187	conserved hypothetical protein	XP_002373685.1
Un	NW_002477237.1	4162030	4163220	-	7917576	AFLA_087730		363	conserved hypothetical protein	XP_002373686.1
Un	NW_002477237.1	4164435	4166502	-	7919670	AFLA_087740		611	ENTH domain protein	XP_002373687.1
Un	NW_002477237.1	4168658	4169785	+	7917255	AFLA_087750		375	conserved hypothetical protein	XP_002373688.1
Un	NW_002477237.1	4170389	4171299	-	7917256	AFLA_087760		160	40S ribosomal protein S11	XP_002373689.1
Un	NW_002477237.1	4174289	4176606	+	7917257	AFLA_087770		739	chromosome segregation protein Spc105, putative	XP_002373690.1
Un	NW_002477237.1	4176988	4177308	-	7917258	AFLA_087780		106	conserved hypothetical protein	XP_002373691.1
Un	NW_002477237.1	4177948	4180746	-	7917259	AFLA_087790		847	C6 transcription factor, putative	XP_002373692.1
Un	NW_002477237.1	4180878	4181260	+	7917260	AFLA_087800		89	hypothetical protein AFLA_087800	XP_002373693.1
Un	NW_002477237.1	4185767	4187330	+	7917261	AFLA_087810		276	bZIP transcription factor, putative	XP_002373694.1
Un	NW_002477237.1	4189783	4191067	-	7917262	AFLA_087820		347	cell wall integrity signaling protein Lsp1/Pil1, putative	XP_002373695.1
Un	NW_002477237.1	4192180	4195587	-	7917263	AFLA_087830		1135	DNA excision repair protein Rad2	XP_002373696.1
Un	NW_002477237.1	4196481	4199616	+	7917264	AFLA_087840		790	WD repeat protein	XP_002373697.1
Un	NW_002477237.1	4199884	4201343	+	7917265	AFLA_087850		433	conserved hypothetical protein	XP_002373698.1
Un	NW_002477237.1	4202097	4203362	+	7917266	AFLA_087860		271	cellulose-binding GDSL lipase/acylhydrolase, putative	XP_002373699.1
Un	NW_002477237.1	4204159	4205532	+	7917267	AFLA_087870		333	endoglucanase, putative	XP_002373700.1
Un	NW_002477237.1	4207040	4208069	+	7917268	AFLA_087880		324	integral membrane protein	XP_002373701.1
Un	NW_002477237.1	4208837	4212566	-	7917269	AFLA_087890		1223	conserved hypothetical protein	XP_002373702.1
Un	NW_002477237.1	4222350	4224416	-	7917270	AFLA_087900		526	pyruvate kinase	XP_002373703.1
Un	NW_002477237.1	4225401	4226292	+	7917271	AFLA_087910		108	conserved hypothetical protein	XP_002373704.1
Un	NW_002477237.1	4227278	4228642	-	7917272	AFLA_087920		454	F-box domain protein	XP_002373705.1
Un	NW_002477237.1	4230557	4232677	+	7917273	AFLA_087930		706	conserved hypothetical protein	XP_002373706.1
Un	NW_002477237.1	4233198	4234332	+	7917274	AFLA_087940		298	conserved hypothetical protein	XP_002373707.1
Un	NW_002477237.1	4234480	4235839	-	7917275	AFLA_087950		385	isocitrate dehydrogenase LysB	XP_002373708.1
Un	NW_002477237.1	4236738	4237140	+	7917276	AFLA_087960		98	hypothetical protein AFLA_087960	XP_002373709.1
Un	NW_002477237.1	4237243	4239060	+	7917277	AFLA_087970		605	mucin-7 precursor, putative	XP_002373710.1
Un	NW_002477237.1	4239905	4241519	-	7917278	AFLA_087980		492	RNA recognition motif-containing protein, putative	XP_002373711.1
Un	NW_002477237.1	4242098	4242610	+	7917279	AFLA_087990		170	mitochondrial 37S ribosomal protein MRPS8	XP_002373712.1
Un	NW_002477237.1	4243481	4244403	+	7917280	AFLA_088000		282	NAD dependent epimerase/dehydratase, putative	XP_002373713.1
Un	NW_002477237.1	4249217	4251007	-	7917281	AFLA_088010		510	kynurenine 3-monooxygenase, putative	XP_002373714.1
Un	NW_002477237.1	4251510	4252873	+	7917282	AFLA_088020		403	methionine aminopeptidase, putative	XP_002373715.1
Un	NW_002477237.1	4253697	4255420	+	7917283	AFLA_088030		504	MFS multidrug transporter, putative	XP_002373716.1
Un	NW_002477237.1	4255906	4259205	+	7917284	AFLA_088040		1099	EF hand domain protein	XP_002373717.1
Un	NW_002477237.1	4259578	4261450	-	7917285	AFLA_088050		582	mRNA splicing factor (Prp17), putative	XP_002373718.1
Un	NW_002477237.1	4262199	4262881	-	7917286	AFLA_088060		138	endosomal cargo receptor (Erv14), putative	XP_002373719.1
Un	NW_002477237.1	4264244	4267360	-	7917287	AFLA_088070		1018	ABC transporter (Adp1), putative	XP_002373720.1
Un	NW_002477237.1	4267932	4269291	+	7917288	AFLA_088080		404	aspartate aminotransferase, putative	XP_002373721.1
Un	NW_002477237.1	4269780	4271908	+	7917289	AFLA_088090		654	long-chain fatty acid transporter, putative	XP_002373722.1
Un	NW_002477237.1	4272153	4273936	-	7917290	AFLA_088100		515	purine-cytosine permease, putative	XP_002373723.1
Un	NW_002477237.1	4275875	4277041	+	7917291	AFLA_088110		366	conserved hypothetical protein	XP_002373724.1
Un	NW_002477237.1	4278443	4278793	-	7917292	AFLA_088120		116	hypothetical protein AFLA_088120	XP_002373725.1
Un	NW_002477237.1	4281950	4284439	+	7917293	AFLA_088130		753	C6 transcription factor, putative	XP_002373726.1
Un	NW_002477237.1	4284750	4285499	+	7917294	AFLA_088140		249	sreptomyces cyclase/dehydrase family protein	XP_002373727.1
Un	NW_002477237.1	4285831	4286960	-	7917295	AFLA_088150		298	Fe superoxide dismutase, putative	XP_002373728.1
Un	NW_002477237.1	4287645	4288853	+	7917296	AFLA_088160		402	conserved hypothetical protein	XP_002373729.1
Un	NW_002477237.1	4289135	4290970	-	7917297	AFLA_088170		589	GPI transamidase component PIG-S, putative	XP_002373730.1
Un	NW_002477237.1	4291510	4292323	-	7917298	AFLA_088180		215	fms interacting protein, putative	XP_002373731.1
Un	NW_002477237.1	4293121	4294684	+	7917299	AFLA_088190		502	IZH family channel protein (Izh3), putative	XP_002373732.1
Un	NW_002477237.1	4295473	4298051	-	7917300	AFLA_088200		788	R3H domain protein, putative	XP_002373733.1
Un	NW_002477237.1	4298915	4299310	+	7917301	AFLA_088210		111	hypothetical protein AFLA_088210	XP_002373734.1
Un	NW_002477237.1	4300227	4300840	-	7917302	AFLA_088220		196	cell cycle control protein cwf18, putative	XP_002373735.1
Un	NW_002477237.1	4302475	4303602	+	7917303	AFLA_088230		375	pentatricopeptide repeat protein	XP_002373736.1
Un	NW_002477237.1	4303911	4304344	-	7917304	AFLA_088240		72	S-adenosylmethionine-dependent methyltransferase, putative	XP_002373737.1
Un	NW_002477237.1	4304528	4305442	+	7917305	AFLA_088250		274	transcription initiation factor TFIID subunit 13, putative	XP_002373738.1
Un	NW_002477237.1	4306240	4307413	-	7917306	AFLA_088260		345	eukaryotic translation initiation factor 3 subunit EifCf, putative	XP_002373739.1
Un	NW_002477237.1	4309441	4310154	+	7917307	AFLA_088270		237	nucleolus protein required for cell viability, putative	XP_002373740.1
Un	NW_002477237.1	4310783	4312177	+	7917308	AFLA_088280		446	DUF6 domain protein, putative	XP_002373741.1
Un	NW_002477237.1	4313004	4314131	+	7917309	AFLA_088290		375	conserved hypothetical protein	XP_002373742.1
Un	NW_002477237.1	4315365	4316967	-	7917310	AFLA_088300		474	cholinephosphate cytidylyltransferase	XP_002373743.1
Un	NW_002477237.1	4318755	4319072	-	7917311	AFLA_088310		105	hypothetical protein AFLA_088310	XP_002373744.1
Un	NW_002477237.1	4319148	4320367	-	7917312	AFLA_088320		312	protein phosphatase 2C, putative	XP_002373745.1
Un	NW_002477237.1	4322276	4323921	-	7917313	AFLA_088330		511	MFS transporter, putative	XP_002373746.1
Un	NW_002477237.1	4327303	4331442	-	7917314	AFLA_088340		1115	conserved hypothetical protein	XP_002373747.1
Un	NW_002477237.1	4334703	4337073	+	7917315	AFLA_088350		772	hydrolase, alpha/beta fold family protein	XP_002373748.1
Un	NW_002477237.1	4338370	4338935	+	7917316	AFLA_088360		163	Glutaredoxin domain protein	XP_002373749.1
Un	NW_002477237.1	4339694	4340841	+	7917317	AFLA_088370		192	60S ribosomal protein L9	XP_002373750.1
Un	NW_002477237.1	4341492	4343499	+	7917318	AFLA_088380		601	Patatin-like serine hydrolase, putative	XP_002373751.1
Un	NW_002477237.1	4344779	4346942	-	7917319	AFLA_088390		692	transcription factor btf3, putative	XP_002373752.1
Un	NW_002477237.1	4348908	4349939	-	7917320	AFLA_088400		343	conserved hypothetical protein	XP_002373753.1
Un	NW_002477237.1	4351735	4353385	-	7917321	AFLA_088410		492	rhomboid family protein, putative	XP_002373754.1
Un	NW_002477237.1	4354065	4354532	+	7917322	AFLA_088420		155	conserved hypothetical protein	XP_002373755.1
Un	NW_002477237.1	4355358	4356360	-	7917323	AFLA_088430		290	protein kinase activator (Mob2), putative	XP_002373756.1
Un	NW_002477237.1	4357236	4358763	+	7917324	AFLA_088440		468	RNA polymerase-associated protein LEO1, putative	XP_002373757.1
Un	NW_002477237.1	4359255	4360589	-	7917325	AFLA_088450		199	C6 finger domain protein, putative	XP_002373758.1
Un	NW_002477237.1	4360858	4363212	+	7917326	AFLA_088460		784	ribosome biogenesis protein Erb1, putative	XP_002373759.1
Un	NW_002477237.1	4363579	4365917	-	7917327	AFLA_088470		735	AAA family ATPase/60S ribosome export protein Rix7, putative	XP_002373760.1
Un	NW_002477237.1	4366195	4367083	+	7917328	AFLA_088480		229	SNF7 family protein	XP_002373761.1
Un	NW_002477237.1	4367406	4368410	-	7917329	AFLA_088490		223	DUF1000 domain protein	XP_002373762.1
Un	NW_002477237.1	4369516	4371646	-	7917330	AFLA_088500		670	ATP dependent RNA helicase, putative	XP_002373763.1
Un	NW_002477237.1	4371845	4372084	-	7917331	AFLA_088510		79	hypothetical protein AFLA_088510	XP_002373764.1
Un	NW_002477237.1	4372092	4373515	+	7917332	AFLA_088520		401	CUE domain protein, putative	XP_002373765.1
Un	NW_002477237.1	4375767	4378382	+	7917333	AFLA_088530		871	transmembrane glycoprotein, putative	XP_002373766.1
Un	NW_002477237.1	4379158	4380988	+	7917334	AFLA_088540		534	conserved hypothetical protein	XP_002373767.1
Un	NW_002477237.1	4381534	4382517	-	7917335	AFLA_088550		202	phospholipid methyltransferase	XP_002373768.1
Un	NW_002477237.1	4383179	4386898	+	7917656	AFLA_088560		1187	intermediate filament protein (Mdm1), putative	XP_002373769.1
Un	NW_002477237.1	4387436	4388208	-	7917657	AFLA_088570		177	conserved hypothetical protein	XP_002373770.1
Un	NW_002477237.1	4389127	4389613	+	7917658	AFLA_088580		113	conserved hypothetical protein	XP_002373771.1
Un	NW_002477237.1	4390983	4392138	+	7917659	AFLA_088590		363	nuclear pore complex protein (SonA), putative	XP_002373772.1
Un	NW_002477237.1	4392943	4393524	+	7917660	AFLA_088600		193	conserved hypothetical protein	XP_002373773.1
Un	NW_002477237.1	4394221	4395630	+	7917661	AFLA_088610		410	lactonohydrolase, putative	XP_002373774.1
Un	NW_002477237.1	4395987	4397174	-	7917662	AFLA_088620		373	UPF0160 domain protein MYG1, putative	XP_002373775.1
Un	NW_002477237.1	4398481	4399895	+	7917663	AFLA_088630		441	conserved hypothetical protein	XP_002373776.1
Un	NW_002477237.1	4400211	4400630	-	7917664	AFLA_088640		72	hypothetical protein AFLA_088640	XP_002373777.1
Un	NW_002477237.1	4402130	4402762	-	7917665	AFLA_088650		167	cAMP-regulated phosphoprotein family protein Igo1, putative	XP_002373778.1
Un	NW_002477237.1	4403849	4404740	+	7917666	AFLA_088660		212	DUF431 domain protein	XP_002373779.1
Un	NW_002477237.1	4405702	4407650	+	7917667	AFLA_088670		597	pheromone processing carboxypeptidase Kex1	XP_002373780.1
Un	NW_002477237.1	4407989	4409305	-	7917668	AFLA_088680		438	WD repeat protein	XP_002373781.1
Un	NW_002477237.1	4409713	4412676	-	7917669	AFLA_088690		987	IQ calmodulin-binding motif domain protein	XP_002373782.1
Un	NW_002477237.1	4414182	4416522	-	7917670	AFLA_088700		741	CHY and RING finger domain protein, putative	XP_002373783.1
Un	NW_002477237.1	4418481	4420020	+	7917671	AFLA_088710		451	conserved hypothetical protein	XP_002373784.1
Un	NW_002477237.1	4422091	4422574	-	7917672	AFLA_088720		79	iron/copper transporter Atx1, putative	XP_002373785.1
Un	NW_002477237.1	4423036	4426109	-	7917673	AFLA_088730		962	conserved hypothetical protein	XP_002373786.1
Un	NW_002477237.1	4426700	4427542	+	7917674	AFLA_088740		264	conserved hypothetical protein	XP_002373787.1
Un	NW_002477237.1	4427753	4429996	-	7917675	AFLA_088750		420	meiotic recombination protein Ski8/Rec14, putative	XP_002373788.1
Un	NW_002477237.1	4430385	4431140	+	7917676	AFLA_088760		175	septin	XP_002373789.1
Un	NW_002477237.1	4432231	4433235	-	7917677	AFLA_088770		230	guanylate kinase	XP_002373790.1
Un	NW_002477237.1	4433516	4435497	-	7917678	AFLA_088780		538	Golgi matrix protein, putative	XP_002373791.1
Un	NW_002477237.1	4436146	4436770	-	7917679	AFLA_088790		183	DUF814 domain protein, putative	XP_002373792.1
Un	NW_002477237.1	4439996	4440253	+	7917680	AFLA_088800		85	conserved hypothetical protein	XP_002373793.1
Un	NW_002477237.1	4442484	4444810	-	7917681	AFLA_088810		710	glycerol-3-phosphate dehydrogenase, mitochondrial	XP_002373794.1
Un	NW_002477237.1	4446996	4448207	+	7917682	AFLA_088820		384	cytochrome P450 phenylacetate hydroxylase, putative	XP_002373795.1
Un	NW_002477237.1	4455065	4456255	+	7917683	AFLA_088830		328	shugoshin, putative	XP_002373796.1
Un	NW_002477237.1	4457190	4457808	-	7917684	AFLA_088840		174	ppp1r11-prov protein, putative	XP_002373797.1
Un	NW_002477237.1	4458552	4462446	-	7917685	AFLA_088850		1072	exportin KapK	XP_002373798.1
Un	NW_002477237.1	4465293	4467471	+	7917686	AFLA_088860		703	acetyltransferase, putative	XP_002373799.1
Un	NW_002477237.1	4468043	4468948	-	7917687	AFLA_088870		301	porphobilinogen synthase, putative	XP_002373800.1
Un	NW_002477238.1	474	1309	-	7911047	AFLA_022800		234	conserved hypothetical protein	XP_002373801.1
Un	NW_002477238.1	4125	5886	+	7917692	AFLA_022810		521	sugar transporter, putative	XP_002373802.1
Un	NW_002477238.1	7454	10959	-	7917689	AFLA_022820		1157	conserved hypothetical protein	XP_002373803.1
Un	NW_002477238.1	11750	13504	+	7917690	AFLA_022830		584	conserved hypothetical protein	XP_002373804.1
Un	NW_002477238.1	15005	16614	-	7917691	AFLA_022840		518	allantoate permease, putative	XP_002373805.1
Un	NW_002477238.1	16942	17796	+	7917693	AFLA_022850		284	conserved hypothetical protein	XP_002373806.1
Un	NW_002477238.1	19673	20098	-	7917694	AFLA_022860		141	hypothetical protein AFLA_022860	XP_002373807.1
Un	NW_002477238.1	20652	21929	-	7917695	AFLA_022870		425	conserved hypothetical protein	XP_002373808.1
Un	NW_002477238.1	22398	25237	-	7917696	AFLA_022880		600	oligopeptide transporter, putative	XP_002373809.1
Un	NW_002477238.1	26396	27139	+	7917697	AFLA_022990		247	conserved hypothetical protein	XP_002373810.1
Un	NW_002477238.1	30057	31125	-	7917698	AFLA_023000		338	Ankyrin domain protein	XP_002373811.1
Un	NW_002477238.1	32819	33814	+	7917699	AFLA_023010		227	GA4 desaturase family protein	XP_002373812.1
Un	NW_002477238.1	34356	37421	-	7917700	AFLA_023020		1021	NRPS-like enzyme, putative	XP_002373813.1
Un	NW_002477238.1	38036	39695	+	7917701	AFLA_023030		513	cytochrome P450 oxidoreductase GliC-like, putative	XP_002373814.1
Un	NW_002477238.1	39903	42021	+	7917702	AFLA_023040		702	C6 transcription factor, putative	XP_002373815.1
Un	NW_002477238.1	42622	44123	+	7917703	AFLA_023050		442	MFS transporter, putative	XP_002373816.1
Un	NW_002477238.1	44766	45034	-	7917704	AFLA_023060		83	hypothetical protein AFLA_023060	XP_002373817.1
Un	NW_002477238.1	46077	47874	+	7917705	AFLA_023070		523	integral membrane protein	XP_002373818.1
Un	NW_002477238.1	48023	49438	-	7917706	AFLA_023080		471	integral membrane protein TmpA	XP_002373819.1
Un	NW_002477238.1	51397	52085	+	7917707	AFLA_023090		133	conserved hypothetical protein	XP_002373820.1
Un	NW_002477238.1	52159	53060	-	7917708	AFLA_023100		268	hypothetical protein AFLA_023100	XP_002373821.1
Un	NW_002477238.1	56623	58008	+	7917709	AFLA_023110		461	conserved hypothetical protein	XP_002373822.1
Un	NW_002477238.1	58324	58845	-	7917710	AFLA_023120		173	quercetin 2,3-dioxygenase family protein	XP_002373823.1
Un	NW_002477238.1	58894	59481	-	7917711	AFLA_023130		163	hypothetical protein AFLA_023130	XP_002373824.1
Un	NW_002477238.1	61057	61833	-	7917712	AFLA_023140		258	conserved hypothetical protein	XP_002373825.1
Un	NW_002477238.1	61988	62451	-	7917713	AFLA_023150		121	hypothetical protein AFLA_023150	XP_002373826.1
Un	NW_002477238.1	63896	64503	-	7917714	AFLA_023160		167	ankyrin repeat-rich membrane-spanning protein, putative	XP_002373827.1
Un	NW_002477238.1	67940	69918	-	7917715	AFLA_023170		546	MFS transporter, putative	XP_002373828.1
Un	NW_002477238.1	70984	71446	+	7917716	AFLA_023180		137	GNAT family N-acetyltransferase, putative	XP_002373829.1
Un	NW_002477238.1	71470	72285	-	7917717	AFLA_023190		271	C6 finger domain protein, putative	XP_002373830.1
Un	NW_002477238.1	73457	75165	+	7917718	AFLA_023200		548	acetylcholinesterase, putative	XP_002373831.1
Un	NW_002477238.1	75403	77007	-	7917719	AFLA_023210		515	FAD dependent oxidoreductase, putative	XP_002373832.1
Un	NW_002477238.1	77554	78212	+	7917720	AFLA_023220		201	conserved hypothetical protein	XP_002373833.1
Un	NW_002477238.1	78371	80333	+	7917721	AFLA_023230		579	general amidase GmdB	XP_002373834.1
Un	NW_002477238.1	84522	85244	+	7917722	AFLA_023240		71	hypothetical protein AFLA_023240	XP_002373835.1
Un	NW_002477238.1	86555	87220	-	7917723	AFLA_023250		221	conserved hypothetical protein	XP_002373836.1
Un	NW_002477238.1	88440	90522	+	7917724	AFLA_023260		602	pathway-specific regulatory protein	XP_002373837.1
Un	NW_002477238.1	91812	93725	+	7917725	AFLA_023270		604	MFS multidrug transporter, putative	XP_002373838.1
Un	NW_002477238.1	94203	95024	-	7917726	AFLA_023280		112	hypothetical protein AFLA_023280	XP_002373839.1
Un	NW_002477238.1	98438	100186	+	7917727	AFLA_023290		353	amino acids transporter, putative	XP_002373840.1
Un	NW_002477238.1	100427	101011	-	7917728	AFLA_023300		113	conserved hypothetical protein	XP_002373841.1
Un	NW_002477238.1	103470	104187	+	7917729	AFLA_023310		221	conserved hypothetical protein	XP_002373842.1
Un	NW_002477238.1	105623	106197	-	7917730	AFLA_023320		110	immunophilin, putative	XP_002373843.1
Un	NW_002477238.1	107183	107875	+	7917731	AFLA_023330		230	conserved hypothetical protein	XP_002373844.1
Un	NW_002477238.1	109859	114170	+	7917732	AFLA_023340		639	pectinesterase precursor, putative	XP_002373845.1
Un	NW_002477238.1	115967	118455	-	7917733	AFLA_023350		807	beta-glucosidase, putative	XP_002373846.1
Un	NW_002477238.1	120094	120698	-	7917734	AFLA_023360		137	hypothetical protein AFLA_023360	XP_002373847.1
Un	NW_002477238.1	123830	124237	+	7915796	AFLA_023370		135	conserved hypothetical protein	XP_002373848.1
Un	NW_002477238.1	124721	126462	-	7915797	AFLA_023380		558	hexokinase family protein	XP_002373849.1
Un	NW_002477238.1	127888	128844	-	7915798	AFLA_023390		254	cutinase precursor, putative	XP_002373850.1
Un	NW_002477238.1	133767	135771	-	7915799	AFLA_023400		512	pantothenate transporter, putative	XP_002373851.1
Un	NW_002477238.1	136652	137734	+	7915800	AFLA_023410		360	hypothetical protein AFLA_023410	XP_002373852.1
Un	NW_002477238.1	138323	140265	+	7915801	AFLA_023420		626	fungal specific transcription factor, putative	XP_002373853.1
Un	NW_002477238.1	140893	142107	-	7915802	AFLA_023430		404	glycosyl transferase, putative	XP_002373854.1
Un	NW_002477238.1	142920	144425	+	7915803	AFLA_023440		501	acyltransferase, putative	XP_002373855.1
Un	NW_002477238.1	145372	146523	+	7915804	AFLA_023450		383	conserved hypothetical protein	XP_002373856.1
Un	NW_002477238.1	149496	157083	-	7915805	AFLA_023460		2345	alpha-1,3-glucan synthase Ags1	XP_002373857.1
Un	NW_002477238.1	157906	158758	+	7915806	AFLA_023470		57	hypothetical protein AFLA_023470	XP_002373858.1
Un	NW_002477238.1	161121	162831	+	7915807	AFLA_023480		549	alpha-amylase, putative	XP_002373859.1
Un	NW_002477238.1	163715	165749	+	7915808	AFLA_023490		533	alpha-amylase, putative	XP_002373860.1
Un	NW_002477238.1	167276	168177	-	7915809	AFLA_023500		196	extracellular conserved serine-rich protein	XP_002373861.1
Un	NW_002477238.1	169676	170518	+	7915810	AFLA_023510		280	UDP-galactose 4-epimerase, putative	XP_002373862.1
Un	NW_002477238.1	171057	172256	+	7915811	AFLA_023520		380	adenosine deaminase, putative	XP_002373863.1
Un	NW_002477238.1	173375	174397	+	7915812	AFLA_023530		340	alcohol dehydrogenase, putative	XP_002373864.1
Un	NW_002477238.1	174869	179285	-	7915813	AFLA_023540		1291	ABC multidrug transporter, putative	XP_002373865.1
Un	NW_002477238.1	181418	183454	+	7915814	AFLA_023550		481	MFS multidrug transporter, putative	XP_002373866.1
Un	NW_002477238.1	184312	187490	-	7915815	AFLA_023560		990	periplasmic nitrate reductase, putative	XP_002373867.1
Un	NW_002477238.1	187739	189091	+	7915816	AFLA_023570		450	molybdenum cofactor biosynthesis protein (MoeA), putative	XP_002373868.1
Un	NW_002477238.1	189141	189605	-	7915817	AFLA_023580		154	conserved hypothetical protein	XP_002373869.1
Un	NW_002477238.1	191249	192685	-	7915818	AFLA_023590		382	F-box domain protein	XP_002373870.1
Un	NW_002477238.1	197427	198062	+	7915819	AFLA_023600		191	cell wall protein PhiA	XP_002373871.1
Un	NW_002477238.1	199571	199957	+	7915820	AFLA_023610		128	conserved hypothetical protein	XP_002373872.1
Un	NW_002477238.1	205560	208272	+	7915821	AFLA_023620		769	sexual differentiation process protein isp4, putative	XP_002373873.1
Un	NW_002477238.1	209496	209762	-	7915822	AFLA_023630		88	hypothetical protein AFLA_023630	XP_002373874.1
Un	NW_002477238.1	211433	213126	+	7915823	AFLA_023640		524	conserved hypothetical protein	XP_002373875.1
Un	NW_002477238.1	213326	214148	-	7915824	AFLA_023650		251	endo-1,3-1,4-beta-D-glucanase, putative	XP_002373876.1
Un	NW_002477238.1	214994	216283	-	7915825	AFLA_023660		229	hypothetical protein AFLA_023660	XP_002373877.1
Un	NW_002477238.1	217249	218465	+	7915826	AFLA_023670		387	monooxygenase, putative	XP_002373878.1
Un	NW_002477238.1	218917	219730	-	7915827	AFLA_023680		233	conserved hypothetical protein	XP_002373879.1
Un	NW_002477238.1	220320	220973	-	7915828	AFLA_023690		200	conserved hypothetical protein	XP_002373880.1
Un	NW_002477238.1	221401	222313	-	7915829	AFLA_023700		286	flavohemoprotein B5/b5r, putative	XP_002373881.1
Un	NW_002477238.1	222334	224167	-	7915830	AFLA_023710		575	cytochrome B5, putative	XP_002373882.1
Un	NW_002477238.1	225725	225982	+	7915831	AFLA_023720		85	phosphocarrier protein HPr, putative	XP_002373883.1
Un	NW_002477238.1	226561	227855	-	7915832	AFLA_023730		331	2-hydroxyacid dehydrogenase, putative	XP_002373884.1
Un	NW_002477238.1	235449	236306	+	7915833	AFLA_023740		206	glutathione S-transferase, putative	XP_002373885.1
Un	NW_002477238.1	237252	237899	+	7915834	AFLA_023750		215	conserved hypothetical protein	XP_002373886.1
Un	NW_002477238.1	238354	240588	-	7915835	AFLA_023760		744	conserved hypothetical protein	XP_002373887.1
Un	NW_002477238.1	241336	243416	-	7915836	AFLA_023770		615	conserved hypothetical protein	XP_002373888.1
Un	NW_002477238.1	243817	244887	+	7915837	AFLA_023780		356	alcohol dehydrogenase, putative	XP_002373889.1
Un	NW_002477238.1	245581	246309	-	7915838	AFLA_023790		226	conserved hypothetical protein	XP_002373890.1
Un	NW_002477238.1	247848	248633	-	7915839	AFLA_023800		261	conserved hypothetical protein	XP_002373891.1
Un	NW_002477238.1	250053	251034	-	7915840	AFLA_023810		290	conserved hypothetical protein	XP_002373892.1
Un	NW_002477238.1	251718	253766	-	7915841	AFLA_023820		310	conserved hypothetical protein	XP_002373893.1
Un	NW_002477238.1	254877	255572	+	7915842	AFLA_023830		231	conserved hypothetical protein	XP_002373894.1
Un	NW_002477238.1	256910	257878	+	7915843	AFLA_023840		301	conserved hypothetical protein	XP_002373895.1
Un	NW_002477238.1	258313	259109	-	7915844	AFLA_023850		217	conserved hypothetical protein	XP_002373896.1
Un	NW_002477238.1	259862	261951	-	7915845	AFLA_023860		369	DNA-binding protein rfxank, putative	XP_002373897.1
Un	NW_002477238.1	262110	263539	-	7915846	AFLA_023870		402	conserved hypothetical protein	XP_002373898.1
Un	NW_002477238.1	266844	269154	-	7915847	AFLA_023880		633	conserved hypothetical protein	XP_002373899.1
Un	NW_002477238.1	269781	271065	+	7915848	AFLA_023890		409	conserved hypothetical protein	XP_002373900.1
Un	NW_002477238.1	272088	272572	+	7915849	AFLA_023900		146	hypothetical protein AFLA_023900	XP_002373901.1
Un	NW_002477238.1	273376	273921	-	7915850	AFLA_023910		162	conserved hypothetical protein	XP_002373902.1
Un	NW_002477238.1	275924	276228	-	7915851	AFLA_023920		55	hypothetical protein AFLA_023920	XP_002373903.1
Un	NW_002477238.1	276459	277201	+	7915852	AFLA_023930		224	conserved hypothetical protein	XP_002373904.1
Un	NW_002477238.1	278664	279442	+	7915853	AFLA_023940		126	hypothetical protein AFLA_023940	XP_002373905.1
Un	NW_002477238.1	282021	282824	-	7915854	AFLA_023950		267	conserved hypothetical protein	XP_002373906.1
Un	NW_002477238.1	284273	285202	+	7915855	AFLA_023960		309	dihydrodipicolinate synthetase family protein	XP_002373907.1
Un	NW_002477238.1	286190	288961	+	7915856	AFLA_023970		778	C6 transcription factor, putative	XP_002373908.1
Un	NW_002477238.1	289337	290975	+	7915857	AFLA_023980		450	MFS transporter, putative	XP_002373909.1
Un	NW_002477238.1	292019	292351	+	7915858	AFLA_023990		63	conserved hypothetical protein	XP_002373910.1
Un	NW_002477238.1	292771	294257	-	7915859	AFLA_024000		485	FAD dependent oxidoreductase superfamily	XP_002373911.1
Un	NW_002477238.1	294815	295291	+	7915860	AFLA_024010		158	amino-acid permease, putative	XP_002373912.1
Un	NW_002477238.1	295333	296475	+	7915861	AFLA_024020		380	amino acid permease, putative	XP_002373913.1
Un	NW_002477238.1	297141	297863	+	7915862	AFLA_024030		240	2-haloalkanoic acid dehalogenase, putative	XP_002373914.1
Un	NW_002477238.1	297990	300701	-	7915863	AFLA_024040		797	fungal specific transcription factor, putative	XP_002373915.1
Un	NW_002477238.1	303644	305005	+	7915864	AFLA_024050		453	secretory lipase, putative	XP_002373916.1
Un	NW_002477238.1	305283	306717	-	7915865	AFLA_024060		459	nonspecific lipid-transfer protein, putative	XP_002373917.1
Un	NW_002477238.1	307232	309071	-	7915866	AFLA_024070		559	cytochrome P450, putative	XP_002373918.1
Un	NW_002477238.1	309641	311439	-	7915867	AFLA_024080		522	cytochrome p450, putative	XP_002373919.1
Un	NW_002477238.1	312507	314539	+	7915868	AFLA_024090		544	efflux pump antibiotic resistance protein, putative	XP_002373920.1
Un	NW_002477238.1	315449	316716	+	7915869	AFLA_024100		304	conserved hypothetical protein	XP_002373921.1
Un	NW_002477238.1	317855	319029	+	7915870	AFLA_024110		372	set and mynd domain containing protein, putative	XP_002373922.1
Un	NW_002477238.1	319250	320020	-	7915871	AFLA_024120		256	conserved hypothetical protein	XP_002373923.1
Un	NW_002477238.1	321577	322192	+	7915872	AFLA_024130		165	conserved hypothetical protein	XP_002373924.1
Un	NW_002477238.1	322446	324308	-	7915873	AFLA_024140		487	xenobiotic compound monooxygenase, DszA family, putative	XP_002373925.1
Un	NW_002477238.1	325455	328112	+	7915874	AFLA_024150		689	urea active transporter, putative	XP_002373926.1
Un	NW_002477238.1	328396	333069	-	7915875	AFLA_024160		1270	kinesin light chain, putative	XP_002373927.1
Un	NW_002477238.1	333860	335976	-	7916607	AFLA_024170		618	glucose-methanol-choline (gmc) oxidoreductase, putative	XP_002373928.1
Un	NW_002477238.1	338941	339987	+	7916850	AFLA_024180		348	conserved hypothetical protein	XP_002373929.1
Un	NW_002477238.1	340983	342944	+	7916851	AFLA_024190		569	conserved hypothetical protein	XP_002373930.1
Un	NW_002477238.1	343774	345344	+	7916852	AFLA_024200		502	polyamine transporter, putative	XP_002373931.1
Un	NW_002477238.1	347168	348719	-	7916853	AFLA_024210		499	cytochrome P450, putative	XP_002373932.1
Un	NW_002477238.1	348827	349469	-	7916854	AFLA_024220		101	conserved hypothetical protein	XP_002373933.1
Un	NW_002477238.1	351717	353145	+	7916855	AFLA_024230		422	conserved hypothetical protein	XP_002373934.1
Un	NW_002477238.1	353540	354908	-	7916856	AFLA_024240		438	conserved hypothetical protein	XP_002373935.1
Un	NW_002477238.1	358173	359911	+	7916857	AFLA_024250		548	general amidase, putative	XP_002373936.1
Un	NW_002477238.1	360203	362693	-	7916858	AFLA_024260		813	glycosyl hydrolase, putative	XP_002373937.1
Un	NW_002477238.1	363889	365781	+	7916859	AFLA_024270		612	aryl-alcohol dehydrogenase, putative	XP_002373938.1
Un	NW_002477238.1	365978	367698	+	7916860	AFLA_024280		510	cell wall glycosyl hydrolase Dfg5, putative	XP_002373939.1
Un	NW_002477238.1	368150	369370	+	7916861	AFLA_024290		365	alcohol dehydrogenase, putative	XP_002373940.1
Un	NW_002477238.1	369744	371675	-	7916862	AFLA_024300		643	amidase, putative	XP_002373941.1
Un	NW_002477238.1	371894	372082	-	7916863	AFLA_024310		62	hypothetical protein AFLA_024310	XP_002373942.1
Un	NW_002477238.1	372461	372877	-	7916864	AFLA_024320		138	conserved hypothetical protein	XP_002373943.1
Un	NW_002477238.1	374804	376801	+	7916865	AFLA_024330		569	phosphate transporter, putative	XP_002373944.1
Un	NW_002477238.1	377085	377836	-	7916866	AFLA_024340		228	conserved hypothetical protein	XP_002373945.1
Un	NW_002477238.1	378309	379151	-	7916867	AFLA_024350		280	daf-9 isoform A, putative	XP_002373946.1
Un	NW_002477238.1	380161	381445	-	7916868	AFLA_024360		409	CorA family metal ion transporter, putative	XP_002373947.1
Un	NW_002477238.1	382118	383538	+	7916869	AFLA_024370		455	MFS pantothenate transporter, putative	XP_002373948.1
Un	NW_002477238.1	383640	385636	-	7916870	AFLA_024380		628	fatty-acid amide hydrolase, putative	XP_002373949.1
Un	NW_002477238.1	385872	387356	-	7916871	AFLA_024390		320	pantothenate transporter, putative	XP_002373950.1
Un	NW_002477238.1	387700	388475	+	7916872	AFLA_024400		210	conserved hypothetical protein	XP_002373951.1
Un	NW_002477238.1	388956	389340	+	7916873	AFLA_024410		55	hypothetical protein AFLA_024410	XP_002373952.1
Un	NW_002477238.1	389729	390761	+	7916874	AFLA_024420		324	hypothetical protein AFLA_024420	XP_002373953.1
Un	NW_002477238.1	392350	392621	+	7916875	AFLA_024430		56	hypothetical protein AFLA_024430	XP_002373954.1
Un	NW_002477238.1	392716	393285	+	7916876	AFLA_024440		189	conserved hypothetical protein	XP_002373955.1
Un	NW_002477238.1	393869	395071	-	7916877	AFLA_024450		400	conserved hypothetical protein	XP_002373956.1
Un	NW_002477238.1	395770	397258	+	7916878	AFLA_024460		476	conserved hypothetical protein	XP_002373957.1
Un	NW_002477238.1	397466	399475	-	7916879	AFLA_024470		638	RNA polymerase II mediator complex component SRB4, putative	XP_002373958.1
Un	NW_002477238.1	400966	403437	+	7916880	AFLA_024480		786	6-phosphofructokinase alpha subunit	XP_002373959.1
Un	NW_002477238.1	403880	405418	-	7916881	AFLA_024490		397	IMP-specific 5\'-nucleotidase (Isn1), putative	XP_002373960.1
Un	NW_002477238.1	407418	408053	+	7916882	AFLA_024500		211	conserved hypothetical protein	XP_002373961.1
Un	NW_002477238.1	408265	410101	-	7916883	AFLA_024510		556	MFS quinate transporter, putative	XP_002373962.1
Un	NW_002477238.1	412112	413737	-	7916884	AFLA_024520		509	MFS transporter, putative	XP_002373963.1
Un	NW_002477238.1	415548	420328	-	7916885	AFLA_024530		1361	ABC multidrug transporter, putative	XP_002373964.1
Un	NW_002477238.1	426405	428162	+	7916886	AFLA_024540		534	sensory transduction histidine kinase, putative	XP_002373965.1
Un	NW_002477238.1	428816	429786	-	7916887	AFLA_024550		262	conserved hypothetical protein	XP_002373966.1
Un	NW_002477238.1	430713	432366	-	7916888	AFLA_024560		531	efflux pump antibiotic resistance protein, putative	XP_002373967.1
Un	NW_002477238.1	433819	434669	+	7916889	AFLA_024570		227	hypothetical protein AFLA_024570	XP_002373968.1
Un	NW_002477238.1	434854	437166	-	7916890	AFLA_024580		306	C6 transcription factor, putative	XP_002373969.1
Un	NW_002477238.1	437667	439659	-	7916891	AFLA_024590		475	plasma membrane zinc ion transporter, putative	XP_002373970.1
Un	NW_002477238.1	441193	442152	+	7916892	AFLA_024600		255	short chain oxidoreductase (CsgA), putative	XP_002373971.1
Un	NW_002477238.1	442561	443559	+	7916893	AFLA_024610		332	NADP-dependent alcohol dehydrogenase	XP_002373972.1
Un	NW_002477238.1	444198	445366	-	7916894	AFLA_024620		372	hypothetical protein AFLA_024620	XP_002373973.1
Un	NW_002477238.1	446087	447406	+	7916895	AFLA_024630		439	conserved hypothetical protein	XP_002373974.1
Un	NW_002477238.1	447496	448554	-	7916896	AFLA_024640		332	conserved hypothetical protein	XP_002373975.1
Un	NW_002477238.1	448920	449924	+	7916897	AFLA_024650		334	short-chain dehydrogenase/reductase, putative	XP_002373976.1
Un	NW_002477238.1	450749	451277	+	7916898	AFLA_024660		156	conserved hypothetical protein	XP_002373977.1
Un	NW_002477238.1	451813	452282	-	7916899	AFLA_024670		138	conserved hypothetical protein	XP_002373978.1
Un	NW_002477238.1	452736	453696	-	7916900	AFLA_024680		169	hypothetical protein AFLA_024680	XP_002373979.1
Un	NW_002477238.1	456826	458128	-	7916901	AFLA_024690		349	2-nitropropane dioxygenase precursor, putative	XP_002373980.1
Un	NW_002477238.1	458612	459414	+	7916902	AFLA_024700		247	short-chain alcohol dehydrogenase, putative	XP_002373981.1
Un	NW_002477238.1	459751	460119	-	7916903	AFLA_024710		122	glycine-rich RNA-binding protein, putative	XP_002373982.1
Un	NW_002477238.1	460502	462150	-	7916904	AFLA_024720		485	MFS transporter, putative	XP_002373983.1
Un	NW_002477238.1	462775	463665	+	7916905	AFLA_024730		279	DUF1445 domain protein	XP_002373984.1
Un	NW_002477238.1	466233	468315	-	7916906	AFLA_024740		677	C6 transcription factor, putative	XP_002373985.1
Un	NW_002477238.1	468876	470606	-	7916907	AFLA_024750		516	cytochrome P450 phenylacetate 2-hydroxylase, putative	XP_002373986.1
Un	NW_002477238.1	472189	474194	-	7916908	AFLA_024760		328	conserved hypothetical protein	XP_002373987.1
Un	NW_002477238.1	476242	477632	+	7916909	AFLA_024770		315	symbiotic chitinase, putative	XP_002373988.1
Un	NW_002477238.1	478247	480087	+	7916910	AFLA_024780		332	hypothetical protein AFLA_024780	XP_002373989.1
Un	NW_002477238.1	480625	482233	+	7916911	AFLA_024790		514	conserved hypothetical protein	XP_002373990.1
Un	NW_002477238.1	483505	484235	+	7916912	AFLA_024800		202	conserved hypothetical protein	XP_002373991.1
Un	NW_002477238.1	484672	486345	-	7916913	AFLA_024810		557	MFS multidrug transporter, putative	XP_002373992.1
Un	NW_002477238.1	488860	489624	-	7916914	AFLA_024820		52	hypothetical protein AFLA_024820	XP_002373993.1
Un	NW_002477238.1	491941	493962	-	7916915	AFLA_024830		673	conserved hypothetical protein	XP_002373994.1
Un	NW_002477238.1	494165	498157	-	7916916	AFLA_024840		1330	MYB DNA-binding domain protein	XP_002373995.1
Un	NW_002477238.1	499651	500863	+	7916917	AFLA_024850		374	deoxyhypusine synthase, putative	XP_002373996.1
Un	NW_002477238.1	502592	506576	+	7916918	AFLA_024860		1270	MATH and UCH domain protein, putative	XP_002373997.1
Un	NW_002477238.1	507140	509395	-	7916919	AFLA_024870		751	S-adenosylmethionine-dependent methyltransferase superfamily domain-containing protein	XP_002373998.1
Un	NW_002477238.1	509719	510491	+	7916920	AFLA_024880		231	conserved hypothetical protein	XP_002373999.1
Un	NW_002477238.1	511288	513985	-	7916921	AFLA_024890		835	cell differentiation and development protein Fsr1/Pro11	XP_002374000.1
Un	NW_002477238.1	514785	516010	-	7916922	AFLA_024900		369	DNA repair protein Rad14, putative	XP_002374001.1
Un	NW_002477238.1	516669	517867	-	7916923	AFLA_024910		377	conserved hypothetical protein	XP_002374002.1
Un	NW_002477238.1	520243	523135	+	7916924	AFLA_024920		861	DUF221 domain protein, putative	XP_002374003.1
Un	NW_002477238.1	523719	528831	-	7916925	AFLA_024930		909	extracellular endoglucanase, putative	XP_002374004.1
Un	NW_002477238.1	533581	535403	+	7916926	AFLA_024940		578	eukaryotic translation initiation factor 3, gamma subunit, putative	XP_002374005.1
Un	NW_002477238.1	535706	536644	-	7916927	AFLA_024950		188	ARP2/3 complex subunit Arc18, putative	XP_002374006.1
Un	NW_002477238.1	537751	538486	+	7916928	AFLA_024960		228	DNA replication factor C subunit Rfc3, putative	XP_002374007.1
Un	NW_002477238.1	539623	541050	+	7916929	AFLA_024970		475	conserved hypothetical protein	XP_002374008.1
Un	NW_002477238.1	541411	543442	-	7921458	AFLA_024980		594	hypothetical protein AFLA_024980	XP_002374009.1
Un	NW_002477238.1	546950	547606	+	7909189	AFLA_024990		218	conserved hypothetical protein	XP_002374010.1
Un	NW_002477238.1	549070	549771	+	7909190	AFLA_025000		233	flavoprotein, putative	XP_002374011.1
Un	NW_002477238.1	550166	551244	+	7909191	AFLA_025010		324	conserved hypothetical protein	XP_002374012.1
Un	NW_002477238.1	551815	553452	+	7909192	AFLA_025020		545	peptidyl-prolyl cis-trans isomerase, putative	XP_002374013.1
Un	NW_002477238.1	554328	556753	-	7909193	AFLA_025030		788	heat shock transcription factor Hsf1, putative	XP_002374014.1
Un	NW_002477238.1	557961	558973	-	7909194	AFLA_025040		317	aldo-keto reductase (AKR), putative	XP_002374015.1
Un	NW_002477238.1	559809	560165	+	7909195	AFLA_025050		93	conserved hypothetical protein	XP_002374016.1
Un	NW_002477238.1	560678	561350	+	7909196	AFLA_025060		204	GPI anchored protein, putative	XP_002374017.1
Un	NW_002477238.1	568296	570256	+	7909197	AFLA_025070		605	R3H domain protein, putative	XP_002374018.1
Un	NW_002477238.1	572162	572970	-	7909198	AFLA_025080		138	histone H2A	XP_002374019.1
Un	NW_002477238.1	574076	574591	+	7909199	AFLA_025090		152	phosphate transporter (Pho88), putative	XP_002374020.1
Un	NW_002477238.1	576785	578183	+	7909200	AFLA_025100		338	glyceraldehyde 3-phosphate dehydrogenase GpdA	XP_002374021.1
Un	NW_002477238.1	579367	580017	+	7909201	AFLA_025110		216	hypothetical protein AFLA_025110	XP_002374022.1
Un	NW_002477238.1	580320	582465	+	7909202	AFLA_025120		488	histone deacetylase, putative	XP_002374023.1
Un	NW_002477238.1	583939	584403	+	7909203	AFLA_025130		154	BYS1 domain protein, putative	XP_002374024.1
Un	NW_002477238.1	585240	586058	-	7909204	AFLA_025140		272	dephospho-CoA kinase, putative	XP_002374025.1
Un	NW_002477238.1	587086	588175	-	7909205	AFLA_025150		343	conserved hypothetical protein	XP_002374026.1
Un	NW_002477238.1	589229	590416	-	7909206	AFLA_025160		395	proline racemase, putative	XP_002374027.1
Un	NW_002477238.1	591600	595244	+	7909207	AFLA_025170		1187	a-pheromone processing metallopeptidase Ste23	XP_002374028.1
Un	NW_002477238.1	595812	596866	+	7909208	AFLA_025180		275	cleavage and polyadenylation specific factor 5	XP_002374029.1
Un	NW_002477238.1	598279	599379	+	7909209	AFLA_025190		297	extracellular lipase, putative	XP_002374030.1
Un	NW_002477238.1	601575	602376	-	7909210	AFLA_025200		222	conserved hypothetical protein	XP_002374031.1
Un	NW_002477238.1	602681	603508	+	7909211	AFLA_025210		215	NADH-ubiquinone oxidoreductase	XP_002374032.1
Un	NW_002477238.1	603914	604438	-	7909212	AFLA_025220		145	UPF0047 domain protein	XP_002374033.1
Un	NW_002477238.1	604847	605901	-	7909213	AFLA_025230		302	hypothetical protein AFLA_025230	XP_002374034.1
Un	NW_002477238.1	606806	609340	-	7909214	AFLA_025240		844	ankyrin repeat-containing protein, putative	XP_002374035.1
Un	NW_002477238.1	610444	611200	+	7909215	AFLA_025250		202	conserved hypothetical protein	XP_002374036.1
Un	NW_002477238.1	611679	612224	+	7909216	AFLA_025260		181	conserved hypothetical protein	XP_002374037.1
Un	NW_002477238.1	613233	614639	-	7909217	AFLA_025270		393	conserved hypothetical protein	XP_002374038.1
Un	NW_002477238.1	616889	617527	+	7909218	AFLA_025280		149	hypothetical protein AFLA_025280	XP_002374039.1
Un	NW_002477238.1	618535	620246	+	7909219	AFLA_025290		547	F-box domain protein	XP_002374040.1
Un	NW_002477238.1	620777	622402	-	7909220	AFLA_025300		442	alpha-galactosidase AglB	XP_002374041.1
Un	NW_002477238.1	623572	624268	-	7909221	AFLA_025310		195	hypothetical protein AFLA_025310	XP_002374042.1
Un	NW_002477238.1	627523	628559	+	7909222	AFLA_025320		326	conserved hypothetical protein	XP_002374043.1
Un	NW_002477238.1	631015	631378	-	7909223	AFLA_025330		101	hypothetical protein AFLA_025330	XP_002374044.1
Un	NW_002477238.1	634568	636333	-	7909224	AFLA_025340		563	dimethylaniline monooxygenase, putative	XP_002374045.1
Un	NW_002477238.1	639028	639354	+	7909225	AFLA_025350		108	hypothetical protein AFLA_025350	XP_002374046.1
Un	NW_002477238.1	639505	640881	-	7909226	AFLA_025360		439	epoxide hydrolase, putative	XP_002374047.1
Un	NW_002477238.1	644319	644996	+	7909227	AFLA_025370		225	conserved hypothetical protein	XP_002374048.1
Un	NW_002477238.1	646053	647012	-	7909228	AFLA_025380		319	conserved hypothetical protein	XP_002374049.1
Un	NW_002477238.1	647417	648484	-	7909229	AFLA_025390		355	high affinity zinc ion transporter, putative	XP_002374050.1
Un	NW_002477238.1	650581	651983	+	7909230	AFLA_025400		428	pectin lyase D precursor, putative	XP_002374051.1
Un	NW_002477238.1	653980	656034	+	7909231	AFLA_025410		574	C6 finger domain protein, putative	XP_002374052.1
Un	NW_002477238.1	656674	657802	-	7909232	AFLA_025420		313	conserved hypothetical protein	XP_002374053.1
Un	NW_002477238.1	659627	662197	-	7909233	AFLA_025430		856	C6 transcription factor, putative	XP_002374054.1
Un	NW_002477238.1	665383	667424	+	7909234	AFLA_025440		663	alpha-L-rhamnosidase A, putative	XP_002374055.1
Un	NW_002477238.1	667716	668702	-	7909235	AFLA_025450		291	oxidoreductase, short chain dehydrogenase/reductase family	XP_002374056.1
Un	NW_002477238.1	669758	671750	+	7909236	AFLA_025460		263	sugar transporter, putative	XP_002374057.1
Un	NW_002477238.1	672366	674916	+	7909237	AFLA_025470		744	conserved hypothetical protein	XP_002374058.1
Un	NW_002477238.1	675053	675929	-	7909238	AFLA_025480		271	conserved hypothetical protein	XP_002374059.1
Un	NW_002477238.1	676392	676849	+	7909239	AFLA_025490		96	conserved hypothetical protein	XP_002374060.1
Un	NW_002477238.1	679716	680210	+	7909240	AFLA_025500		164	conserved hypothetical protein	XP_002374061.1
Un	NW_002477238.1	681774	684566	+	7909241	AFLA_025510		930	GPI anchored protein, putative	XP_002374062.1
Un	NW_002477238.1	685372	685743	+	7909242	AFLA_025520		123	conserved hypothetical protein	XP_002374063.1
Un	NW_002477238.1	685908	687101	-	7909243	AFLA_025530		397	WD repeat protein	XP_002374064.1
Un	NW_002477238.1	688218	690260	+	7909244	AFLA_025540		664	conserved hypothetical protein	XP_002374065.1
Un	NW_002477238.1	691098	691448	+	7909245	AFLA_025550		102	conserved hypothetical protein	XP_002374066.1
Un	NW_002477238.1	693058	693812	+	7909246	AFLA_025560		234	conserved hypothetical protein	XP_002374067.1
Un	NW_002477238.1	694865	696666	+	7909247	AFLA_025570		524	hexose transporter protein	XP_002374068.1
Un	NW_002477238.1	697033	697785	+	7909248	AFLA_025580		219	GAJ protein, putative	XP_002374069.1
Un	NW_002477238.1	698885	701199	+	7909249	AFLA_025590		751	pH response protein PalF	XP_002374070.1
Un	NW_002477238.1	703072	703502	-	7909250	AFLA_025600		117	hypothetical protein AFLA_025600	XP_002374071.1
Un	NW_002477238.1	708305	708534	-	7909251	AFLA_025610		53	hypothetical protein AFLA_025610	XP_002374072.1
Un	NW_002477238.1	709801	710532	+	7909252	AFLA_025620		216	secretory component protein shr3, putative	XP_002374073.1
Un	NW_002477238.1	710807	711931	-	7909253	AFLA_025630		354	conserved hypothetical protein	XP_002374074.1
Un	NW_002477238.1	715234	715743	-	7909254	AFLA_025640		130	hypothetical protein AFLA_025640	XP_002374075.1
Un	NW_002477238.1	716257	716931	-	7909255	AFLA_025650		224	conserved hypothetical protein	XP_002374076.1
Un	NW_002477238.1	720075	720851	+	7909256	AFLA_025660		258	rhamnogalacturonan acetylesterase precursor, putative	XP_002374077.1
Un	NW_002477238.1	721650	722530	-	7909257	AFLA_025670		140	conserved hypothetical protein	XP_002374078.1
Un	NW_002477238.1	726300	726572	+	7909258	AFLA_025680		90	hypothetical protein AFLA_025680	XP_002374079.1
Un	NW_002477238.1	728604	729080	-	7909259	AFLA_025690		134	conserved hypothetical protein	XP_002374080.1
Un	NW_002477238.1	731932	732336	+	7909260	AFLA_025700		116	conserved hypothetical protein	XP_002374081.1
Un	NW_002477238.1	732517	734446	-	7909261	AFLA_025710		485	aminotriazole resistance protein, putative	XP_002374082.1
Un	NW_002477238.1	735928	738132	-	7909262	AFLA_025720		689	C6 transcription factor NosA	XP_002374083.1
Un	NW_002477238.1	742943	744359	+	7909263	AFLA_025730		345	mitochondrial inner membrane metallopeptidase Oma1, putative	XP_002374084.1
Un	NW_002477238.1	744976	746915	+	7909264	AFLA_025750		568	t-complex protein 1, theta subunit, putative	XP_002374085.1
Un	NW_002477238.1	747367	748070	+	7909265	AFLA_025760		184	putative mitochondrial 54S ribosomal protein MNP1	XP_002374086.1
Un	NW_002477238.1	748703	750300	+	7909266	AFLA_025770		500	conserved hypothetical protein	XP_002374087.1
Un	NW_002477238.1	750877	751353	-	7909267	AFLA_025780	velC	158	conserved hypothetical protein	XP_002374088.1
Un	NW_002477238.1	751911	752324	-	7909268	AFLA_025790		137	hypothetical protein AFLA_025790	XP_002374089.1
Un	NW_002477238.1	757497	758781	-	7919268	AFLA_025800		379	conserved hypothetical protein	XP_002374090.1
Un	NW_002477238.1	759990	761064	+	7919269	AFLA_025810		308	SYF2 splicing factor family protein	XP_002374091.1
Un	NW_002477238.1	761239	762305	-	7919270	AFLA_025820		287	NAD dependent epimerase/dehydratase, putative	XP_002374092.1
Un	NW_002477238.1	762645	763535	+	7919271	AFLA_025830		251	histone acetyltransferase subunit (Yaf9), putative	XP_002374093.1
Un	NW_002477238.1	764507	765912	-	7919272	AFLA_025840		430	indoleamine 2,3-dioxygenase pyrrole 2,3-dioxygenase)	XP_002374094.1
Un	NW_002477238.1	766398	767982	+	7919273	AFLA_025850		468	kynureninase, putative	XP_002374095.1
Un	NW_002477238.1	768398	772070	-	7919274	AFLA_025860		684	C6 transcription factor, putative	XP_002374096.1
Un	NW_002477238.1	772471	775056	+	7919275	AFLA_025870		861	conserved hypothetical protein	XP_002374097.1
Un	NW_002477238.1	775819	777094	+	7919276	AFLA_025880		374	conserved hypothetical protein	XP_002374098.1
Un	NW_002477238.1	778077	781891	+	7919277	AFLA_025890		413	inositol-pentakisphosphate 2-kinase, putative	XP_002374099.1
Un	NW_002477238.1	784976	785813	-	7919278	AFLA_025900		241	chitin deacetylase, putative	XP_002374100.1
Un	NW_002477238.1	787144	788572	-	7919279	AFLA_025910		433	conserved hypothetical protein	XP_002374101.1
Un	NW_002477238.1	789316	791080	-	7919280	AFLA_025920		566	mitochondrial distribution and morphology protein, putative	XP_002374102.1
Un	NW_002477238.1	792297	796692	-	7919281	AFLA_025930		1397	ABC transporter, putative	XP_002374103.1
Un	NW_002477238.1	797864	799938	+	7919282	AFLA_025940		633	conserved hypothetical protein	XP_002374104.1
Un	NW_002477238.1	800443	800964	+	7919283	AFLA_025950		173	conserved hypothetical protein	XP_002374105.1
Un	NW_002477238.1	801428	802222	-	7919284	AFLA_025960		264	Nucleoside transporter family	XP_002374106.1
Un	NW_002477238.1	803745	806219	-	7919285	AFLA_025970		789	ABC multidrug transporter Mdr2	XP_002374107.1
Un	NW_002477238.1	806741	808278	+	7919286	AFLA_025980		489	Hsp90 co-chaperone Cdc37	XP_002374108.1
Un	NW_002477238.1	808756	809713	-	7919287	AFLA_025990		244	clathrin light chain	XP_002374109.1
Un	NW_002477238.1	810166	811349	+	7919288	AFLA_026000		321	DUF618 domain protein	XP_002374110.1
Un	NW_002477238.1	811862	813232	-	7919289	AFLA_026010		392	SNARE complex subunit (Tlg2), putative	XP_002374111.1
Un	NW_002477238.1	814507	815403	+	7919290	AFLA_026020		149	calmodulin	XP_002374112.1
Un	NW_002477238.1	815987	817074	-	7919291	AFLA_026030		345	conserved hypothetical protein	XP_002374113.1
Un	NW_002477238.1	818499	820552	+	7919292	AFLA_026040		639	class I alpha-mannosidase	XP_002374114.1
Un	NW_002477238.1	820701	822143	-	7919293	AFLA_026050		306	conserved hypothetical protein	XP_002374115.1
Un	NW_002477238.1	823427	825350	+	7919294	AFLA_026060		527	GABA permease, putative	XP_002374116.1
Un	NW_002477238.1	826296	826732	-	7919295	AFLA_026070		80	hypothetical protein AFLA_026070	XP_002374117.1
Un	NW_002477238.1	834205	834526	+	7919296	AFLA_026080		88	hypothetical protein AFLA_026080	XP_002374118.1
Un	NW_002477238.1	836989	837834	-	7919297	AFLA_026090		77	hypothetical protein AFLA_026090	XP_002374119.1
Un	NW_002477238.1	845779	846590	-	7919298	AFLA_026100		250	homeobox transcription factor, putative	XP_002374120.1
Un	NW_002477238.1	849333	850000	-	7919299	AFLA_026110		84	hypothetical protein AFLA_026110	XP_002374121.1
Un	NW_002477238.1	861551	862342	+	7919300	AFLA_026120		227	conserved hypothetical protein	XP_002374122.1
Un	NW_002477238.1	862499	863687	+	7919301	AFLA_026130		362	conserved hypothetical protein	XP_002374123.1
Un	NW_002477238.1	864734	866782	-	7919302	AFLA_026140		499	alpha-amylase, putative	XP_002374124.1
Un	NW_002477238.1	867414	870540	-	7919303	AFLA_026150		985	alpha-glucosidase AgdA, putative	XP_002374125.1
Un	NW_002477238.1	872259	874187	+	7919304	AFLA_026160		592	C6 transcription factor (AmyR), putative	XP_002374126.1
Un	NW_002477238.1	874901	876358	-	7919305	AFLA_026170		485	conserved hypothetical protein	XP_002374127.1
Un	NW_002477238.1	876535	876926	+	7919306	AFLA_026180		113	conserved hypothetical protein	XP_002374128.1
Un	NW_002477238.1	878497	880617	+	7919307	AFLA_026190		648	signal recognition particle protein, putative	XP_002374129.1
Un	NW_002477238.1	880899	882056	-	7919308	AFLA_026200		385	NAD binding Rossmann fold oxidoreductase, putative	XP_002374130.1
Un	NW_002477238.1	882120	882563	-	7919309	AFLA_026210		61	hypothetical protein AFLA_026210	XP_002374131.1
Un	NW_002477238.1	883878	884145	+	7919310	AFLA_026220		67	hypothetical protein AFLA_026220	XP_002374132.1
Un	NW_002477238.1	884453	886600	+	7919311	AFLA_026230		634	conserved hypothetical protein	XP_002374133.1
[truncated: 11,487 more rows]
