# Supplementary material for: Species-specific gene regulatory network rewiring mediated by the GATA-type regulator NsdD in Aspergillus
Source: mBio. 2025 Jul 3;16(8):e01181-25. doi: 10.1128/mbio.01181-25 (PMC12345274; doi:10.1128/mbio.01181-25)
Supplement: Supplemental tables — Tables S1 to S8. [file mbio.01181-25-s0003.xlsx]

## Sheet: Table S1-Ani
The primary metabolites displayed production changes in A. nidulans ΔnsdD
Metabolite ID	Metabolite Name	Log2FC	Median m/z ([M-H]-)	Median retention time	Maxium intensity
M159T15_4		-5.3969	159.128	15.3529	1.48296e+06
M217T2_7		-5.22425	217.035	1.73261	4.13069e+06
M137T10_4		-3.97604	137.061	10.1928	3.26204e+06
M199T10_6		-3.74367	199.061	10.1948	12045441
M89T16_1		-3.665	88.9772	16.1195	1.94488e+06
M157T1_8		-3.35785	157.062	1.09528	1.12492e+06
M311T1_2		-2.93043	311.11	1.24348	3.03181e+06
M223T1_1		-2.88935	222.956	0.734432	1.46169e+06
M131T0		-2.86384	130.944	0.229826	1.11661e+06
M156T12_1		-2.83609	156.067	12.0141	1.33168e+06
M457T14_1		-2.4739	457.176	14.0359	1.08062e+06
M292T1_5		-2.04406	292.152	1.25149	1.23678e+06
M343T1_3		-1.99069	343.136	1.28225	1.41161e+06
M111T2_2		-1.92107	111.02	1.5641	12711126
M460T1_2		-1.85078	460.168	1.33715	3.36767e+06
M180T2_2	Tyrosine	-1.74061	180.067	1.83684	10433505
M203T7	Tryptophan	-1.72417	203.083	6.63314	1.26299e+06
M155T7_4		-1.72312	155.01	7.12319	1.74807e+06
M312T2		-1.7169	312.167	1.88077	2188114
M388T1_3		-1.6614	388.149	1.25586	3.57876e+06
M247T12_3		-1.65879	247.025	12.407	1.51444e+06
M257T12_2		-1.62642	257.009	11.9127	1.62002e+06
M301T12		-1.619	300.999	11.9125	1.0994e+06
M517T14_2		-1.56826	517.208	13.9212	1.73448e+06
M249T12_2		-1.5471	249.004	12.253	1.2433e+06
M457T14_2		-1.529	457.187	13.9241	13741594
M493T14_2		-1.41063	493.164	13.9196	1.84355e+06
M258T1_4		-1.39637	258.075	1.45635	1.58026e+06
M450T1		-1.35787	450.129	1.3242	1.40094e+06
M249T1_1		-1.3251	249.021	1.46078	1.17457e+06
M244T1_2		-1.3108	244.13	1.4518	1.24487e+06
M335T6_1		-1.25643	335.075	5.77676	5331751
M317T12_1		-1.2541	317.031	11.6265	1.1474e+06
M473T1		-1.24472	473.163	1.3108	16106876
M325T1_2		-1.21595	325.125	1.2457	1.86186e+06
M247T15_3		-1.17394	247.025	14.5325	3260872
M267T6_2		-1.16171	267.072	6.05225	2.0822e+06
M239T1_4		-1.14495	239.077	1.24266	16314747
M271T12_4		-1.14189	271.025	12.4292	6561150
M911T14		-1.13293	911.35	14.007	1.08472e+06
M471T1_3		-1.13123	471.152	1.25586	1.35686e+06
M215T1_3		-1.12554	215.033	1.22522	2.16907e+06
M458T1_2		-1.08759	458.188	1.47059	2.70816e+06
M188T15_1		-1.08749	188.112	14.7135	2.9669e+06
M431T1_2		-1.06517	431.16	1.31957	1.10057e+06
M245T6_1		-1.06185	245.043	6.02736	9604744
M456T1_3		-1.01703	456.173	1.37496	3.41666e+06
M145T10_4	alpha-ketoglutarate	-1.0105	145.014	10.4636	26010028
M205T12_4		-1.00753	205.035	11.7011	4897869
M745T1		-1.00182	745.252	1.36141	1.15074e+06
M164T4	Phenylalanine	-1.00116	164.072	4.07222	2.41106e+06
M202T1_3		-1.00074	202.109	1.40884	1.23858e+06
M371T1_2		1.00792	371.168	1.38782	9256569
M133T7_7		1.02523	133.051	6.78673	4.93367e+06
M244T2_1		1.02708	244.066	1.80006	1.10584e+06
M201T10_1		1.03575	200.859	9.63687	2.41538e+06
M243T2_1	Uridine	1.04719	243.062	1.80125	10362362
M217T10_1		1.04875	216.854	9.64263	1832552
M370T1_1		1.06029	370.141	1.36471	1.13488e+06
M200T1_1		1.06316	199.805	0.581945	1.20635e+06
M103T10		1.06799	103.004	10.1663	13704847
M137T9		1.07251	136.892	9.32715	1.54795e+06
M135T11_1		1.08937	134.895	11.4264	2.14506e+06
M371T1_1		1.09489	371.137	1.36248	4.03225e+06
M283T1_5		1.09777	283.115	1.29356	1.18474e+06
M372T1_2		1.09857	372.171	1.39003	1.76543e+06
M157T11_3		1.10569	157.051	11.4184	1.33172e+06
M175T11_9		1.13299	175.061	11.2354	9822554
M116T1_1		1.14788	115.921	0.98285	1.82836e+06
M131T1_1		1.15112	130.944	0.987224	7.31303e+06
M263T1_2		1.15284	263.097	1.09053	2.12953e+06
M360T1_2		1.15966	360.152	1.27815	2.27476e+06
M231T10_1		1.17518	230.87	9.62769	3.27251e+06
M152T1_2		1.18204	152.039	1.4085	1.30393e+06
M200T7_1		1.21668	199.805	6.72563	1.86455e+06
M229T9_3	Ribulose 5-phosphate	1.2307	229.012	9.49428	1.39424e+06
M410T1		1.23082	410.161	1.43197	1.47257e+06
M242T14_3		1.25028	242.14	14.3967	2.2465e+06
M201T9_2		1.25912	200.859	9.32268	2.02965e+06
M271T9_1		1.26278	270.932	9.03746	1633215
M159T2_1		1.30816	158.939	1.80373	3.15037e+06
M137T2_2		1.33195	136.892	2.21369	2.63448e+06
M173T1_2	Arginine	1.38619	173.105	1.08844	1.86684e+06
M327T1_1		1.43745	327.125	1.28696	1.35543e+06
M269T1_2		1.55483	269.088	1.3983	2.0768e+06
M135T7_3		1.57727	134.895	7.37842	5028898
M246T6_1		1.69118	245.971	5.54659	2.99905e+06
M135T6_2		1.94357	134.895	5.88198	4624119
M211T1_2		1.95793	211.082	1.3313	36638364
M198T7_1		1.98737	197.808	6.72157	4.04275e+06
M268T1_2		1.99038	268.14	1.46963	2.84549e+06
M135T2_6		2.08289	135.032	1.72634	3.19694e+06
M340T1_3		2.13978	340.125	1.37496	1.07409e+06
M240T1_4		2.18198	240.109	1.31757	4.12726e+06
M184T6_2		2.21437	183.971	5.54771	1.18771e+06
M301T1_1		2.27846	301.108	1.31708	1.96897e+06
M151T1		2.33544	151.061	1.3337	166410528
M266T1_3		2.54465	266.125	1.37147	1.1052e+06
M297T1_2		2.54972	297.131	1.30918	5.18661e+06
M187T1_2		2.76062	187.038	1.40947	3618250
M189T1_2		2.79006	189.035	1.47453	1.56726e+06
M156T10		3.5263	156.075	10.1889	1.88452e+06
M341T1_2		3.6144	341.126	1.36706	3.88323e+06
M163T1_5		3.69182	163.081	1.24751	4710551
M267T2_1		3.89627	267.074	2.43849	1.20045e+06
M121T1		4.51105	121.051	1.35196	6606994
M269T1_1		4.64335	269.055	1.45703	1.79921e+06
M145T13_5		5.05293	145.062	13.2539	1.8344e+06
M283T15_2		5.74204	283.025	14.6487	2.19353e+06
M281T1_4		7.93479	281.105	1.38047	3.05154e+06
M251T1_4		9.03556	251.095	1.38493	1.78765e+06

## Sheet: Table S1-Afl
The primary metabolites displayed production changes in A. flavus ΔnsdD
Metabolite ID	Metabolite Name	Log2FC	Median m/z ([M-H]-)	Median retention time	Maxium intensity
M117T13_4		-7.49642	116.973	13.1823	31478208
M117T15_1		-6.61821	116.973	14.7423	12747400
M117T7_1		-5.55937	116.894	6.66227	1.17964e+06
M377T1_3		-5.41968	377.05	1.48302	3.34884e+06
M218T6_3		-4.78783	218.067	6.10812	1.44448e+06
M185T6_1		-4.66089	185.022	6.25594	12221452
M101T11_2		-4.33873	100.985	11.2749	2.50215e+06
M159T15_3		-4.32438	159.127	15.3351	1.53069e+06
M337T15_2		-3.72756	337.156	15.1212	16854034
M556T1		-3.47478	556.165	1.31594	3079285
M316T1_2		-2.59582	316.117	1.25127	3.49782e+06
M229T1_5		-2.55692	229.068	1.46078	1.02133e+06
M229T10_2		-2.5311	229.012	10.0771	1.18403e+06
M402T1_2		-2.49184	402.165	1.26241	3516573
M157T6_5		-2.27365	157.026	6.21579	2.03958e+06
M214T1_3		-2.25376	214.049	1.28249	23244762
M388T1_3		-2.24659	388.149	1.25573	1.50051e+06
M396T1_2		-2.22653	396.128	1.28911	15016115
M142T7_2		-2.21241	142.051	7.38833	1.92382e+06
M187T10_2		-2.15835	187.025	10.4726	5728511
M458T1_2		-2.15748	458.188	1.48748	3828426
M683T1_2		-2.13663	683.226	1.36269	4463985
M205T12_3		-2.08867	205.035	11.6688	22408474
M430T1		-2.08319	430.157	1.32706	7382913
M245T6_2		-2.05291	245.043	5.86218	3.78356e+06
M743T1		-2.04225	743.246	1.3716	4798504
M275T6_2		-1.97373	275.054	5.74685	1.63047e+06
M269T12		-1.95628	269.093	12.1862	1.39622e+06
M829T1_2		-1.94584	829.294	1.3315	1.19237e+06
M203T5		-1.92723	203.067	5.49019	1.19134e+06
M199T13_1		-1.88476	198.909	12.9528	20700264
M319T13_2		-1.81143	318.858	12.9484	1.6431e+06
M371T1_4		-1.80111	371.23	1.49193	17948644
M435T1_1		-1.77642	434.948	1.07466	1.93176e+06
M303T10_1		-1.70628	302.534	10.1144	1.27741e+06
M155T7_3		-1.68206	155.01	7.06072	5671048
M239T13_1		-1.6615	238.891	12.9528	1.35721e+06
M174T1_2	Citrulline	-1.65731	174.089	1.34044	1.06725e+06
M678T12		-1.64673	678.096	11.6712	2.47673e+06
M456T1_2		-1.64122	456.172	1.38498	3481190
M517T1_1		-1.59709	516.951	1.0732	2.25226e+06
M399T13_2		-1.59578	398.825	12.9528	51577464
M401T13_1		-1.59109	400.829	12.9528	1.54816e+06
M531T1_2		-1.58608	531.204	1.39391	12613301
M188T10_2		-1.47858	188.057	10.3478	1.90823e+06
M309T9_2		-1.4755	309.113	9.06752	1.49016e+06
M158T15_2		-1.47385	158.119	15.0714	1.99657e+06
M305T6_2		-1.45805	305.065	5.56195	2.19781e+06
M287T11		-1.45456	287.02	11.2035	9612406
M379T1_4		-1.44202	379.083	1.38945	1.36748e+06
M236T10_2		-1.41618	236.024	10.0491	1.00475e+06
M231T12_1		-1.41305	230.53	12.1506	1.57096e+06
M599T1_1		-1.40879	598.954	1.06808	2.3992e+06
M918T10_1		-1.36488	917.722	9.81073	1.33036e+06
M231T10_3		-1.34801	231.015	10.3656	2.25485e+06
M423T5		-1.34479	423.091	4.7977	1.03801e+06
M462T12		-1.34306	462.067	12.1484	6048583
M918T10_2		-1.33726	918.222	9.81073	1.0551e+06
M917T10		-1.32746	917.221	9.80851	1.7235e+06
M426T11	ADP	-1.32102	426.022	11.3079	1890625
M242T2_2		-1.31348	242.08	2.49496	3.05074e+06
M255T1_1		-1.29907	254.968	1.07087	1.05232e+06
M293T2_1		-1.29582	293.099	1.57216	4363179
M335T6		-1.29503	335.075	5.72699	2.56728e+06
M337T1_1		-1.29483	336.971	1.0732	6.25584e+06
M606T10	UDP-N-acetylglucosamine	-1.28595	606.074	10.1085	12421116
M258T5_1		-1.27787	258.038	5.22214	1.3274e+06
M253T1_1		-1.2746	253.093	1.46521	1.19551e+06
M300T9_1		-1.27122	300.049	9.05306	1.03305e+06
M335T15_1		-1.25611	335.14	14.8203	20663222
M168T2_3		-1.24294	168.043	2.49496	2215092
M171T6_1		-1.22608	170.997	6.34127	1.27359e+06
M421T13		-1.2151	420.807	12.9528	2.44746e+06
M681T1		-1.19892	680.958	1.06875	2260923
M356T1_2		-1.19349	356.168	1.34042	1.52995e+06
M132T5	Aspartate	-1.19066	132.03	5.11862	29405800
M88T1	Alanine	-1.14191	88.04	1.26914	9226026
M104T1	Serine	-1.13646	104.035	1.28694	4883636
M419T1_1		-1.12854	418.974	1.0732	8688000
M272T1_2		-1.12037	272.124	1.30925	1.96923e+06
M421T1_1		-1.11881	420.972	1.07533	1.16815e+06
M165T6_3		-1.10469	165.041	5.80657	3232267
M330T2_2		-1.10323	330.123	1.66767	4.13787e+06
M270T1_3		-1.09389	270.12	1.30923	96748208
M298T11		-1.08675	298.07	11.3105	1.35252e+06
M132T6_3		-1.07828	132.03	5.70479	3.88152e+06
M489T1_3		-1.06768	489.183	1.32708	2.07525e+06
M286T1_3		-1.06752	286.115	1.29143	20437378
M377T1_4		-1.06476	377.086	1.39393	4720705
M111T2_2		-1.05194	111.02	1.57439	25610978
M341T1_2		-1.03894	341.109	1.38274	4658293
M763T1		-1.02829	762.96	1.07098	1.7891e+06
M403T1_2		-1.02267	403.135	1.37608	3395439
M182T2_1		-1.01501	182.075	2.21004	5.09992e+06
M161T10_2		-1.0139	161.046	10.3901	22610286
M223T9		-1.01157	222.978	8.82798	1.99875e+06
M239T12_1		-1.00898	238.892	11.8007	1.79381e+06
M202T10_2		1.00172	202.036	10.3857	2.0407e+06
M297T18_2		1.0027	297.244	17.6125	1099620
M369T1		1.01075	369.188	1.4808	17464832
M311T15_1		1.03012	311.223	14.9651	1.87447e+06
M114T1_2		1.03039	114.031	1.3916	2.53488e+06
M311T1_4		1.03531	311.116	1.39389	1.11126e+06
M345T1_4		1.06397	345.16	1.29584	1373626
M310T1_2		1.08183	310.151	1.37165	3.50393e+06
M113T10_1		1.08722	112.986	9.73154	3.51717e+06
M131T6_2		1.10008	130.944	6.0386	1.09891e+06
M246T11_3		1.13893	246.062	10.7471	31392984
M314T1_2		1.19036	314.111	1.12608	3007662
M217T15_2		1.1905	217.048	15.3016	1.61072e+06
M97T1_2		1.2199	97.0041	1.39616	1.03908e+06
M157T1_7		1.22785	157.037	1.38945	70526968
M202T1_8		1.2461	202.108	1.41842	10636324
M340T1_2		1.25584	340.093	1.37165	3.16166e+06
M158T1_4		1.26456	158.04	1.39166	3.44199e+06
M145T1_3	Lysine	1.26863	145.098	1.09527	1627575
M187T1_5		1.27086	187.109	1.48748	26427960
M216T10_1		1.28497	216.051	10.4369	1.07611e+06
M346T10_1		1.29676	346.045	10.3433	9188120
M246T11_2		1.30548	246.062	10.5337	69132912
M173T11_6		1.30731	173.082	10.7408	4.03946e+06
M215T10_3		1.35218	214.987	10.332	1.11886e+06
M231T7_2		1.35681	231.099	6.62711	5.67327e+06
M386T1_2		1.36654	386.125	1.43402	1.48336e+06
M325T9_2		1.36865	325.104	8.70765	1961574
M214T6_1		1.37378	214.003	5.86903	10704103
M228T11_1		1.37655	228.052	10.535	1.30583e+06
M339T1_2		1.39256	339.116	1.38054	19689964
M405T1_3		1.39427	405.152	1.29588	1.44312e+06
M182T1_4		1.48475	182.093	1.15321	1791725
M711T9		1.51345	711.237	8.89038	2.46707e+06
M136T1_2		1.54807	136.063	1.11727	1.18886e+06
M166T1_3		1.55388	166.073	1.11939	3.73925e+06
M294T11_1		1.5605	293.969	11.3777	2.94992e+06
M246T11_1		1.57147	246.062	11.0618	2.92283e+06
M121T1_2		1.59145	121.051	1.37825	2.44676e+06
M238T1_2		1.61449	238.095	1.1199	55705556
M220T1_3		1.61643	220.084	1.1199	4.28709e+06
M298T1_1		1.63222	298.116	1.11716	71811704
M642T1		1.63244	642.248	1.39391	1.06889e+06
M328T1_3		1.646	328.161	1.46522	2.66054e+06
M168T1_4		1.67101	168.078	1.15324	2.32147e+06
M249T10		1.7601	249.081	10.3567	1.77688e+06
M284T1_3		1.96695	284.1	1.13507	1.54046e+06
M315T1_2		2.08106	315.081	1.39834	1.07795e+06
M421T1_3		2.17401	421.209	1.15099	2.12813e+06
M274T1_2		2.25531	274.071	1.1507	2299785
M295T17_3		2.28504	295.228	17.1535	7.51906e+06
M281T1_3		2.36829	281.105	1.40279	1.44363e+06
M261T9_3		2.41637	261.027	8.75668	1447328
M211T1_3		2.57772	211.102	1.09877	1.28124e+06
M477T1_2		2.68559	477.197	1.12223	12865880
M644T8		2.87733	644.224	7.91432	2.16667e+06
M297T17_4		3.01769	297.244	17.3562	19855600
M252T1_3		3.74348	252.109	1.44291	1.02325e+06
M141T2_3		4.2576	141.031	1.53206	3.98674e+06
M227T13_4		4.46402	227.077	13.1868	2.36368e+06
M218T9_2		5.07768	218.103	9.22911	3.6447e+06
M218T10_3		5.27991	218.067	10.0759	3230401
M119T15_3		5.64699	118.952	14.9919	3.35881e+06
M119T15_2		5.71032	118.952	14.5239	3.41707e+06
M218T11_1		5.76819	218.112	11.2882	3.3864e+06
M192T1_3		6.02252	192.088	1.44739	6389797
M150T1		6.87339	150.077	1.09936	73117040
M210T1_2		7.09455	210.098	1.10382	17182396
M160T7_6		7.92229	160.033	7.05414	6.58508e+06
M389T1_4		10.4217	389.179	1.11231	1.50713e+06

## Sheet: Table S2-Ani
The production of secondary metabolites was altered in A. nidulans ΔnsdD
Metabolite ID	metabolite name	Log2FC	Median m/z ([M+H]-)	Median retention time	Maximum intensity
M332T13_2		-12.5462	332.139	12.8957	2065733
M170T1		-7.89456	170.081	1.39169	7734322
M170T2_3		-6.70317	170.081	1.66513	4.51678e+06
M425T10_2		-6.5373	425.159	9.54383	4.89601e+06
M304T5		-5.99711	304.19	5.01097	1.65244e+06
M299T4_1		-5.68678	299.147	3.68235	1.16031e+06
M203T5_2		-5.58459	203.11	4.68997	1.30024e+06
M313T14_1		-5.44732	313.07	14.4823	14975106
M317T7_2		-4.98991	317.186	7.4399	1.57064e+06
M170T2_2		-4.59028	170.081	2.0254	2.132e+06
M372T13_1		-4.13385	372.311	13.2076	1382823
M457T7_4		-3.93085	457.227	6.62442	1.94006e+06
M217T5_1		-3.78141	217.086	4.90397	1.50277e+06
M405T11_2		-3.70098	405.263	11.3445	1403074
M425T8_2		-3.39098	425.215	8.30928	2.44472e+06
M355T8_6		-3.27117	355.227	8.13318	21771056
M328T3_3		-3.26029	328.19	2.7155	1507962
M460T8_2		-3.11123	460.275	8.2513	1623733
M403T9_3		-2.96839	403.192	8.99115	3.91117e+06
M464T12_3		-2.75485	464.3	12.2449	1.87489e+06
M425T11_1		-2.73496	425.171	10.6671	3372959
M310T5_1		-2.71092	310.18	4.70605	1252252
M397T7_3		-2.61678	397.237	7.10804	16464707
M328T3_2		-2.56684	328.19	3.06977	2.2274e+06
M443T9_5		-2.3123	443.229	8.54101	9120525
M664T11		-2.23909	664.388	11.1884	1.04156e+06
M539T11		-2.20085	539.254	11.2307	1268112
M885T11		-2.10715	885.404	10.6403	1.03844e+06
M460T9_5		-2.09712	460.305	8.68308	2.41689e+06
M507T12_1	Asterriquinone	-2.0456	507.228	12.3385	634591
M425T9_4		-2.0088	425.251	8.95998	7.54396e+06
M403T12_4	Aspernidgulene B1	-1.9775	403.248	12.4232	2.94416e+06
M429T13_2		-1.94975	429.263	12.5123	1.30078e+06
M441T9_4		-1.94295	441.236	9.07141	2.5734e+06
M317T8_3		-1.91509	317.186	7.82837	1.55231e+06
M164T5_1		-1.90668	164.107	5.16692	1.3382e+06
M429T11_3		-1.90248	429.263	11.2086	2.74045e+06
M949T7		-1.90086	949.384	7.10806	5028339
M370T9_1		-1.89911	370.201	9.47893	4.14579e+06
M1395T9		-1.83377	1395.06	8.84562	1.217e+06
M459T13_2		-1.82719	459.201	12.6461	1.408e+06
M429T13_5		-1.82314	429.337	12.7396	1.18609e+06
M460T8_3		-1.81729	460.305	8.27132	1623733
M514T8		-1.80456	514.314	8.26685	1.8842e+06
M931T9_1		-1.79026	931.374	8.5677	1.80623e+06
M356T9_3		-1.78463	356.222	9.05413	1.09589e+06
M402T8_2		-1.76863	402.227	8.278	2135204
M966T7		-1.764	966.411	7.10582	2.66928e+06
M378T15_4		-1.76266	378.323	15.3071	1911252
M459T11_3		-1.75762	459.201	10.6132	2776839
M370T8_3		-1.75489	370.201	8.27799	1.547e+06
M396T15_3		-1.74366	396.334	15.468	6112244
M642T11		-1.72698	642.407	11.1752	1.83844e+06
M354T10_2		-1.72299	354.206	9.61172	1.19732e+06
M439T7_4		-1.71831	439.28	6.83842	1.17171e+06
M422T9_3		-1.71383	422.253	8.75047	5.43271e+06
M457T15_1		-1.70786	457.185	15.2981	1.25209e+06
M402T9_2		-1.70676	402.227	9.4122	2901731
M235T2		-1.69829	235.108	2.12742	1.61345e+06
M459T11_2		-1.69571	459.201	10.9944	2.57277e+06
M490T9_2		-1.6901	490.243	8.95549	1050665
M459T13_3	austinol (desacetylaustin)	-1.6745	459.201	12.95	1.47319e+06
M656T12_1		-1.66369	656.422	12.4544	2.59547e+06
M404T8_2		-1.65031	404.243	7.79682	1.11628e+06
M441T9_3		-1.648	441.246	9.3901	3029270
M899T9_1		-1.62699	899.384	9.09545	1218715
M404T10_3		-1.6266	404.242	9.61463	1481763
M446T9		-1.62537	446.253	8.52765	1.2537e+06
M916T9_2		-1.61582	916.38	8.98677	2.00914e+06
M386T10_2	Aspernidine B	-1.6103	386.232	9.61688	1.20186e+06
M474T9_3		-1.59797	474.212	9.21952	2030103
M439T11_2		-1.5805	439.209	10.7427	1.54222e+06
M474T7_2		-1.57378	474.212	7.10578	5068763
M427T12_1	isoaustinone	-1.54527	427.211	11.5649	5.13461e+06
M401T12_1		-1.54161	401.232	11.9936	5028938
M492T9_3		-1.53991	492.331	8.68037	4.68928e+06
M429T11_1		-1.51448	429.217	11.1546	4501063
M466T12_3		-1.50619	466.316	12.412	3.67052e+06
M445T12_3		-1.50054	445.258	11.6633	1.26609e+06
M492T8_3		-1.49777	492.332	8.26908	5.6148e+06
M369T7_1		-1.47959	369.169	7.10802	1.01477e+06
M436T12_3		-1.47955	436.269	12.0399	1.38274e+06
M399T9_3		-1.4789	399.18	8.65687	3.03923e+06
M457T10_2	dehydroaustinol	-1.46878	457.185	9.90058	6.71408e+06
M628T11_1		-1.46243	628.392	10.5906	1.97895e+06
M431T11_2	protoaustinoid A	-1.46103	431.279	11.4983	1.51346e+06
M422T13_4		-1.45301	422.326	13.4127	5.54465e+06
M367T9_4		-1.44977	367.154	8.7007	2.66683e+06
M449T10_3		-1.44275	449.253	10.4308	3.08443e+06
M340T7_3		-1.41102	340.162	6.82052	1.31268e+06
M420T9_1		-1.40155	420.238	9.05413	9124952
M450T9_2		-1.3851	450.249	8.85131	1.40627e+06
M371T9_1		-1.38466	371.185	8.6587	3.36934e+06
M626T12_3		-1.38187	626.412	11.5986	1459953
M299T8_2		-1.38059	299.237	7.88187	1.43616e+06
M355T8_4		-1.371	355.19	8.04977	31620190
M317T8_4		-1.36751	317.247	7.88137	1.32048e+06
M438T9		-1.3618	438.285	9.02195	1.28472e+06
M367T8_4		-1.36124	367.209	8.32703	1.83325e+06
M458T11_3		-1.3451	458.189	11.1082	1.36126e+06
M457T7_2		-1.34431	457.185	6.82053	6782742
M558T11_2		-1.3416	558.328	10.7428	1.6418e+06
M514T9		-1.33886	514.313	8.67424	2686537
M340T7_2		-1.31554	340.162	7.10802	8202558
M450T9_3		-1.30483	450.248	9.48195	2.03317e+06
M439T7_1		-1.30439	439.175	7.11027	3.96625e+06
M341T7_3		-1.30274	341.165	7.1102	1.13224e+06
M442T9_1		-1.29711	442.194	8.82832	2.57124e+06
M472T7_1		-1.28033	472.196	7.00553	7.88579e+06
M339T7_2		-1.27704	339.159	6.80493	5729294
M477T9_2		-1.27275	477.247	8.7817	2624690
M409T11_3	emericellin	-1.27061	409.201	11.0697	1.98154e+06
M403T9_7	Aspernidgulene B2	-1.26671	403.248	9.01741	3.91117e+06
M401T10_2		-1.24261	401.232	10.3996	3.72306e+06
M644T9		-1.23316	644.368	8.91468	1.50114e+06
M475T7_1		-1.23201	475.196	7.11022	4.49856e+06
M425T11_2		-1.2263	425.196	10.6001	3.94159e+06
M373T10_1		-1.21731	373.055	10.4992	1.79103e+06
M423T13_6		-1.21716	423.325	12.7463	3.07366e+06
M457T14_1		-1.21393	457.185	14.0768	1.5509e+06
M459T7		-1.20661	459.19	7.1102	2049344
M419T10_5	Aspernidgulene A1	-1.1989	419.243	10.0794	1.5866e+06
M161T2_1		-1.19127	161.071	2.3143	1.68899e+06
M368T9_2		-1.18835	368.194	9.24738	1.50068e+06
M329T11_2		-1.18835	329.175	11.0719	2.06945e+06
M345T8_5		-1.18539	345.242	8.05431	1356149
M397T7_1		-1.18482	397.164	7.11022	16464707
M387T7		-1.18141	387.18	7.11024	5060756
M618T12_3		-1.15946	618.383	11.8527	5396955
M375T9_2		-1.15766	375.216	9.35255	2.05206e+06
M437T9_2		-1.15762	437.244	9.357	1.05163e+06
M382T9		-1.15743	382.209	9.2362	1.12821e+06
M458T7		-1.15026	458.189	7.10802	11476607
M441T9_1		-1.13891	441.191	8.82627	8899863
M443T11_3		-1.13514	443.352	11.146	1.08291e+06
M443T11_1	austinolide	-1.13512	443.206	10.6648	81595992
M622T12_3		-1.13438	622.417	12.4098	9440215
M492T7_3		-1.13191	492.222	7.10802	1.48633e+06
M386T9_2		-1.11981	386.204	9.24495	1.80781e+06
M411T10_4		-1.1183	411.326	10.1916	3.71151e+06
M459T11_5		-1.1007	459.238	10.7487	1.65939e+06
M444T9_3		-1.09865	444.209	9.10703	2.15344e+06
M459T9_1		-1.09539	459.201	8.82821	935415168
M444T9_2		-1.09309	444.209	8.69455	2.50798e+06
M343T10_2		-1.08698	343.19	10.4768	2.27901e+06
M1298T14		-1.08664	1297.87	13.6951	1.06099e+06
M558T9_2		-1.08661	558.326	8.70443	1.04616e+06
M441T10_1		-1.08485	441.191	9.91378	20813426
M917T9_2		-1.08115	917.394	8.8261	71446584
M399T10_2	Preaspernidgulene A1	-1.07312	399.217	9.50818	3.40107e+06
M596T12	emericellamide C/D	-1.07153	596.401	11.8483	13134778
M339T7_1		-1.06966	339.159	7.11027	36922272
M397T10_2		-1.06621	397.201	9.83604	3.38102e+06
M383T10_1		-1.06567	383.185	9.83594	1.50866e+06
M417T10_3		-1.06148	417.227	9.51835	9668449
M371T9_3		-1.05424	371.222	8.99922	1.10049e+06
M349T9		-1.05218	349.179	9.24758	2.2375e+06
M369T10_2		-1.04549	369.206	9.83366	2.14917e+06
M401T10_1		-1.03941	401.196	9.838	1.09965e+06
M641T12_2		-1.0388	641.431	12.2404	3.8079e+06
M415T10_1	austinoneol	-1.0301	415.211	9.83594	23628564
M337T9		-1.02884	337.143	9.22527	1.94832e+06
M451T10_2		-1.02784	451.252	9.83604	3.35154e+06
M434T9_2		-1.02408	434.254	9.24977	6754963
M335T9		-1.01897	335.149	8.82404	1.11874e+06
M207T8_1		Only found in ∆nsdD	207.004	7.72772	29922.9
M320T7		Only found in ∆nsdD	320.266	6.84727	110343
M333T8_4		Only found in ∆nsdD	333.279	7.76143	54200.4
M381T4		Only found in ∆nsdD	381.079	3.54893	64090.7
M491T14	Terrequinone A	Only found in ∆nsdD	491.232	14.0231	4.02215e+06
M511T5		Only found in ∆nsdD	511.143	4.61762	36117.5
M621T8_1		Only found in ∆nsdD	621.382	8.35282	112904
M844T9		Only found in ∆nsdD	844.425	9.45123	120889
M1006T8		Only found in ∆nsdD	1005.64	8.27632	129598
M591T14		1.00011	591.336	14.0037	1.04207e+06
M383T10_5		1.02822	383.258	9.85805	1.07158e+06
M295T7_2		1.03565	295.206	6.51304	1.25126e+06
M341T14_2		1.0543	341.232	13.5662	6427064
M314T7		1.0551	314.219	6.513	1.14222e+06
M251T4_3		1.05996	251.185	3.86523	2.54822e+06
M374T12_1		1.07282	374.254	11.8994	1.72987e+06
M510T9_1		1.07455	510.279	9.3255	3.28254e+06
M620T11_2		1.09004	620.344	10.8472	1.0408e+06
M344T13_3		1.09509	344.279	13.2162	16250805
M280T11_2		1.09791	280.248	11.0981	1.35309e+06
M210T3		1.10951	210.076	3.06095	4544307
M531T9_1		1.12451	531.258	9.35478	2.35993e+06
M277T12_6		1.1722	277.216	12.4543	2.07091e+06
M299T10_1		1.17272	299.055	9.9449	3.57549e+06
M310T13_3		1.18697	310.246	13.2118	1.91044e+06
M359T6_2		1.18956	359.076	5.88013	14161303
M526T9		1.25525	526.302	9.32324	2.67967e+06
M463T12_3		1.27041	463.342	11.6006	1.19945e+06
M280T13_2		1.30282	280.235	13.0561	2.19296e+06
M548T9_1		1.37477	548.287	9.33669	1.5357e+06
M714T12_1		1.3759	713.516	12.1334	1.3288e+06
M619T10_1		1.39224	619.331	9.5572	1.20503e+06
M546T12		1.43257	546.307	11.8571	1.20816e+06
M618T10_1		1.43431	618.328	9.55275	2.95764e+06
M697T13		1.48506	697.485	13.1096	5.18654e+06
M265T5		1.48707	265.07	4.81047	1.00336e+06
M575T11		1.51903	575.297	10.5731	2.22605e+06
M226T4_1		1.54205	226.071	3.95323	1.20684e+06
M343T6_1		1.54389	343.081	6.39712	2.01669e+06
M621T12		1.55143	621.347	12.2717	17523694
M311T10_2		1.55823	311.055	10.3315	37437468
M333T13_6		1.57426	333.242	12.6438	1.02309e+06
M620T12_1		1.57642	620.344	12.2717	44855824
M552T12_1		1.58339	552.281	12.2739	4.45861e+06
M244T11		1.58418	244.227	11.0466	7.58936e+06
M220T8_2		1.60173	220.137	7.73878	1.71136e+06
M293T13_2		1.60344	293.211	13.4662	5393532
M698T13		1.61725	698.488	13.1096	1.97818e+06
M216T4		1.6602	216.063	4.1472	1.25835e+06
M243T5		1.66312	243.088	4.81415	26193378
M277T10_5		1.66899	277.216	9.61073	2.48462e+06
M305T14		1.66925	305.211	13.9027	2443213
M341T8	Isoversicolorin C	1.68807	341.065	8.13941	14499366
M331T9_1		1.70419	331.081	8.52096	6.09219e+06
M636T11_1		1.76926	636.338	11.2197	3.13576e+06
M195T5	nidulol	1.80192	195.065	5.39867	1.02275e+06
M325T13_3		1.81495	325.237	12.8822	4877804
M606T12_1		1.83102	606.328	11.866	1.02578e+06
M283T12_1		1.84959	283.06	12.0154	4494687
M332T10_2		1.88442	332.113	9.84254	1.92237e+06
M373T8_4		1.91259	373.091	7.50462	1.61701e+06
M620T13_1		1.95266	620.344	12.9584	1.06504e+06
M957T12_1		1.95518	956.567	12.3564	1.32331e+06
M267T13_3		1.96016	267.195	13.2455	1.4553e+06
M373T8_3		1.97542	373.092	7.77448	9395112
M618T11_1		1.99734	618.33	10.9434	1141872
M665T11_1		2.10085	665.128	11.2376	17793346
M683T12		2.10353	683.469	12.3162	3.10739e+06
M618T12_1		2.10875	618.328	11.9507	3109723
M303T6	2-ω-Dihydroxyemodin	2.13164	303.05	6.47737	2.95118e+06
M548T9_2		2.14138	548.286	8.79729	1.14501e+06
M195T4		2.1549	195.084	4.14625	6.45953e+06
M681T13_1		2.20976	681.123	12.5324	1.01245e+06
M459T10_5		2.25655	459.236	10.2795	1.11872e+06
M345T10_1		2.35052	345.06	9.84695	1.60591e+06
M355T8_1		2.35969	355.081	7.9393	1.18463e+06
M742T12		2.44285	741.511	11.875	1.48222e+06
M580T10_2		2.45268	580.276	10.208	1.29748e+06
M508T10		2.47066	508.255	9.61159	3.57463e+06
M742T13		2.47102	741.511	12.9781	4.43148e+06
M785T12_2		2.47829	784.553	11.7836	6831756
M355T8_5		2.5176	355.209	7.78893	1.29608e+06
M343T7		2.52035	343.081	7.0902	1.45739e+06
M287T11_1	citreorosein	2.53579	287.055	10.8196	1.2978e+06
M807T12		2.53739	806.535	11.7903	2.3917e+06
M618T10_2		2.60554	618.328	10.4754	1.71493e+06
M239T4_1		2.62908	239.111	3.90319	1.91496e+06
M260T4		2.63048	260.089	3.92763	3.3478e+06
M576T14_1		2.65967	576.318	13.5196	8624687
M492T4		2.68048	492.115	4.48497	2.97394e+06
M634T13_1		2.71381	634.359	13.0026	2784744
M303T7_1		2.74014	303.086	6.65789	3.44697e+06
M293T12_1		2.7563	293.153	12.0409	1693469
M508T14_2		2.76251	508.255	13.5205	1.15264e+06
M329T8_2		2.82036	329.065	7.65158	3.33009e+06
M302T8_2		2.83611	302.066	8.22007	1.19724e+06
M359T6_1		2.85102	359.076	6.2233	5.78861e+06
M643T14_1		2.92126	643.36	13.8263	2377749
M216T8_2		2.93069	216.196	8.47849	7.73434e+06
M238T4		2.93486	238.107	3.92785	13721241
M446T8_2		3.02419	446.239	7.87242	1.03087e+06
M331T11_1		3.04872	331.226	10.9085	1.3511e+06
M345T6_1		3.06081	345.097	5.91578	1.16766e+06
M933T12_1		3.11337	932.569	12.3652	1.15419e+06
M387T4		3.24384	387.155	4.15236	11309303
M514T12_1		3.27341	514.302	11.9596	1.05451e+06
M548T11_1		3.30132	548.286	11.1105	1956561
M941T13		3.35502	940.572	13.294	1.39288e+06
M465T10_2		3.37259	465.249	10.3951	1.3705e+06
M363T4	Isosecosterigmatocystin	3.41631	363.107	4.49388	1317672
M259T8_1	alternariol	3.44188	259.06	8.24448	11582719
M317T5_1		3.45813	317.102	4.98656	1673382
M317T11_1		3.45973	317.066	11.2151	2.3735e+06
M919T13_2		3.60383	918.59	13.2902	7.91136e+06
M440T12_3		3.72573	440.212	12.4988	1.26703e+06
M441T11_2		3.75198	441.19	11.2733	1.1452e+06
M504T10		3.94626	504.26	9.94481	1.06508e+06
M459T14_7		3.97218	459.346	14.1832	1.29178e+06
M403T13_1		4.03772	403.154	12.7085	2.26116e+06
M239T12_1		4.18502	239.07	11.5718	1.34509e+06
M473T10_3		4.35441	473.18	9.94498	3.91013e+06
M421T12_2		4.36738	421.164	12.138	2.13255e+06
M438T7		4.53362	438.213	6.62441	1.2703e+06
M203T11_2		4.59464	203.128	10.6443	1.0645e+06
M343T8_1		4.61019	343.081	7.62282	9984862
M439T10_3		4.68051	439.175	10.101	3.72016e+06
M510T10_2		4.68982	510.307	10.1501	1.15187e+06
M455T10_1		5.34462	455.17	9.94943	2210208
M394T7		5.40084	394.092	7.33757	1.73831e+06
M771T11		5.52327	770.537	11.0014	1.80677e+06
M439T12_2		5.52848	439.175	12.0332	2.14476e+06
M497T4		5.73079	497.189	3.92468	1.0171e+06
M339T9_1		5.7688	339.086	8.67023	1.21795e+06
M249T10_2		5.819	249.112	9.82917	4425413
M387T10_5		5.91656	387.236	9.60343	27510200
M278T2_1		6.19617	278.107	2.13157	1.0764e+06
M592T11		6.23886	592.312	11.3981	2.56503e+06
M425T11_3		6.24228	425.195	11.0013	1.31922e+06
M339T12_2		6.43586	339.123	12.2271	2.65365e+06
M405T12_2		6.5202	405.17	11.8483	2.34317e+06
M327T13_2		6.62424	327.122	13.2611	4118480
M371T12_2		6.77898	371.149	11.9686	1.07116e+06
M439T12_1		6.83352	439.175	11.6744	3.60164e+06
M441T15_1		6.86785	441.19	15.4718	9779210
M423T14_1		6.94862	423.18	13.5505	1898168
M355T15_2		6.98465	355.117	15.4718	3130989
M263T8_1		6.99026	263.128	8.00167	1.34197e+06
M423T15_1		7.07082	423.18	15.4718	17270964
M440T13		7.20172	440.178	12.6327	3.13395e+06
M421T15_2		7.20832	421.164	15.2958	5458453
M423T11_1		7.39601	423.18	11.2733	1.16867e+06
M441T13_4		7.40354	441.191	12.8288	6.92687e+06
M351T14_2		7.63228	351.123	14.4645	1.05749e+06
M473T12_1		7.78202	473.18	12.3786	8263494
M905T13		7.85173	904.574	12.606	4301306
M421T13_2		7.85479	421.164	13.1185	2412525
M387T14_3		7.88643	387.159	14.4244	1.8532e+06
M421T10_2		7.93184	421.164	10.1099	3721776
M301T14_1		7.96443	301.071	14.4645	1.03311e+06
M717T8		8.10231	717.144	8.22007	2.1806e+06
M421T15_1		8.23842	421.164	14.8612	4185152
M339T12_3		8.40196	339.123	11.8527	2.7837e+06
M353T12_1		8.59949	353.138	11.973	4.22624e+06
M421T13_1		8.63132	421.164	12.7084	6216414
M425T15_1		8.63433	425.196	15.3779	4025481
M423T12_3		8.72376	423.18	11.8549	3494175
M337T10_1		8.73683	337.107	10.1054	1.46929e+06
M285T12_1		8.78357	285.076	11.9774	1.82751e+06
M421T14_1		8.83743	421.164	13.6303	2.12726e+06
M425T14_2		8.86994	425.195	14.3263	3570301
M425T15_3		8.89856	425.196	14.6253	3.04972e+06
M405T15_1		9.00742	405.169	15.3837	3.94561e+06
M387T15		9.02492	387.158	15.4742	1.65138e+06
M407T15_3	shamixanthone or epishamixanthone	9.29279	407.185	14.9904	8899095
M423T13_2		9.41722	423.18	12.5123	3.04751e+06
M283T14_1		9.44628	283.06	14.4645	1.12015e+06
M407T15_4	shamixanthone or epishamixanthone	9.46233	407.185	14.6318	20764708
M423T12_2		9.60912	423.18	12.2984	3.84896e+06
M423T13_3		9.74703	423.18	12.8287	16944094
M355T10_2		9.871	355.117	10.101	2.52221e+06
M425T15_2		9.968	425.196	14.9904	5205353
M321T12_1		10.3908	321.112	11.8482	1.08332e+06
M373T13_1		10.4253	373.128	12.8332	1.53474e+06
M373T15_1		10.4656	373.128	15.4718	1.1014e+06
M355T13_1		10.4657	355.117	12.6326	6.23152e+06
M421T12_1		10.5759	421.164	12.4722	5.21861e+06
M405T14_1		10.8554	405.169	14.4244	12450643
M356T13_1		11.1477	356.121	12.6304	1.34805e+06
M323T13_2		11.2043	323.128	12.8287	1.99439e+06
M455T12_2		11.2739	455.17	11.9819	1.42711e+06
M654T13_2		11.5238	654.305	12.9269	1893559
M349T14_1		11.7331	349.107	14.2551	1.77702e+06
M455T12_1		11.9819	455.17	12.3786	3.80158e+06
M339T15_2		12.991	339.122	14.6294	1.61489e+06
M202T4		Only found in WT	202.451	4.16627	44319.8
M251T12		Only found in WT	250.882	11.6699	50634.3
M255T13_1	chrysophanol	Only found in WT	255.065	13.0338	1.97249e+06
M270T13_1		Only found in WT	270.076	13.377	321920
M285T11_1		Only found in WT	285.039	11.2039	179424
M293T10_1		Only found in WT	293.021	9.59957	117083
M302T14		Only found in WT	302.074	14.469	247158
M321T15		Only found in WT	321.111	14.6298	306718
M322T12		Only found in WT	322.115	11.8526	240909
M323T12_1		Only found in WT	323.091	12.08	334218
M324T13_1		Only found in WT	324.094	12.6594	105254
M331T5_1		Only found in WT	330.614	4.81482	27384.8
M333T15_1		Only found in WT	333.112	14.8699	93409.6
M333T13_1		Only found in WT	333.112	12.5257	203579
M333T12_1		Only found in WT	333.112	11.6967	457091
M337T13_1		Only found in WT	337.107	12.8332	569442
M337T13_2		Only found in WT	337.107	13.0672	599018
M338T10_1		Only found in WT	338.11	10.1054	416114
M339T14_2		Only found in WT	339.123	13.5508	1.21639e+06
M339T15_1		Only found in WT	339.123	14.986	2.28653e+06
M339T11_1		Only found in WT	339.123	11.1837	223231
M340T10		Only found in WT	340.126	10.0387	210295
M341T15_1		Only found in WT	341.102	14.9994	91609.9
M342T13_2		Only found in WT	342.142	12.8288	151328
M345T15_1		Only found in WT	345.111	15.4785	72560.2
M347T13_1		Only found in WT	347.127	12.8221	110401
M348T6_1		Only found in WT	348.144	6.44175	68903.5
M349T15_1		Only found in WT	349.106	15.4851	98625
M349T15_2		Only found in WT	349.143	14.6294	421904
M350T14_1		Only found in WT	350.11	14.2639	451218
M351T12_2		Only found in WT	351.122	11.7011	1964963
M352T14_1		Only found in WT	352.126	14.4645	237549
M353T15_2		Only found in WT	353.138	14.9925	112012
M354T14_1		Only found in WT	354.105	13.5642	176308
M356T10_2		Only found in WT	356.121	10.101	567571
M357T13_1		Only found in WT	357.123	12.6282	183915
M357T15_2		Only found in WT	357.133	14.9892	608208
M357T13_2	norsolorinic acid anthrone	Only found in WT	357.133	13.2433	366322
M358T12_1		Only found in WT	358.137	12.08	102044
M363T10_1		Only found in WT	363.122	10.3729	228242
M363T15_1		Only found in WT	363.123	14.5068	85743.7
M365T8_1		Only found in WT	364.768	8.38947	1.3177e+06
M365T14_2		Only found in WT	365.102	13.6373	157009
M365T12_1		Only found in WT	365.102	12.0622	260209
M365T13_2		Only found in WT	365.138	12.8243	463196
M365T13_1		Only found in WT	365.138	13.4483	221960
M365T12_2		Only found in WT	365.138	12.2405	203985
M367T9_2		Only found in WT	367.117	8.5789	252185
M367T12_2		Only found in WT	367.117	11.6209	716366
M367T12_1		Only found in WT	367.117	12.4677	536694
M367T13_1		Only found in WT	367.118	13.2522	241959
M368T12_2		Only found in WT	368.121	11.612	187231
M368T10		Only found in WT	368.121	10.4843	137859
M369T14_1		Only found in WT	369.133	14.4734	498150
M369T8_2		Only found in WT	369.133	8.21115	511459
M369T9_2		Only found in WT	369.133	9.22964	753151
M370T13_1		Only found in WT	370.136	12.7174	190559
M374T15_1		Only found in WT	374.131	15.4708	158749
M380T12_1		Only found in WT	380.121	11.5363	171296
M382T14_1		Only found in WT	382.137	14.2639	70260.6
M383T13_2		Only found in WT	383.149	12.8243	132902
M385T10_2		Only found in WT	384.957	10.3327	238506
M385T14_2		Only found in WT	385.128	13.8795	139212
M385T9_2		Only found in WT	385.128	9.11595	813908
M387T6_1		Only found in WT	387.107	5.97593	97648.6
M387T14_1		Only found in WT	387.122	13.5686	95045.5
M387T14_2		Only found in WT	387.144	14.0438	64838.2
M388T13_1		Only found in WT	388.147	12.724	71763.9
M389T15_1		Only found in WT	389.138	14.83	400173
M389T14_1		Only found in WT	389.138	13.7692	121660
M392T15_1		Only found in WT	392.157	14.8345	147472
M393T14_1		Only found in WT	393.133	14.4801	94047.1
M394T15_1		Only found in WT	394.173	14.9346	79042.1
M395T15_1		Only found in WT	395.149	14.5916	78548.1
M396T7_1		Only found in WT	396.098	7.33762	93664.8
M397T10_1		Only found in WT	397.128	9.94498	335707
M397T8_1		Only found in WT	397.128	8.1399	522006
M397T14_2		Only found in WT	397.128	13.6218	164874
M397T11_1		Only found in WT	397.128	10.6492	179853
M397T12_2		Only found in WT	397.128	11.5474	225081
M398T12_1		Only found in WT	398.131	12.383	139426
M400T12_1		Only found in WT	400.147	11.9284	169669
M403T9_2		Only found in WT	403.138	9.11157	695716
M404T7_1		Only found in WT	404.134	7.32418	104517
M404T15_1		Only found in WT	404.157	15.4662	107310
M406T15_2		Only found in WT	406.173	14.9343	1264109
M407T4		Only found in WT	406.63	4.15291	210233
M407T15_1		Only found in WT	407.149	14.8343	425752
M407T14_1		Only found in WT	407.149	13.7692	182853
M407T12_1		Only found in WT	407.149	12.08	561046
M409T15_2		Only found in WT	409.191	14.9892	416625
M409T15_3		Only found in WT	409.191	14.6294	883130
M411T15_1		Only found in WT	411.18	14.933	113924
M413T12_1		Only found in WT	413.123	11.5852	317874
M414T4		Only found in WT	414.114	4.15291	157680
M414T2		Only found in WT	414.14	2.12938	65900.4
M415T11_1		Only found in WT	415.139	10.9657	1679265
M416T7_1		Only found in WT	416.074	7.33762	158828
M417T9_1		Only found in WT	417.118	8.96667	186349
M419T10_1		Only found in WT	419.134	9.99853	173906
M419T14_1		Only found in WT	419.149	14.206	136420
M419T12_1		Only found in WT	419.149	12.4009	201320
M421T11_1		Only found in WT	421.164	11.2376	1.65435e+06
M422T12_1		Only found in WT	422.168	12.4722	1.44768e+06
M422T12_2		Only found in WT	422.169	11.6254	222005
M423T13_1		Only found in WT	423.144	12.6082	155420
M423T12_1		Only found in WT	423.144	11.9418	198825
M424T13_1		Only found in WT	424.183	12.5168	969557
M424T12_2		Only found in WT	424.183	12.2962	1.17263e+06
M424T12_1		Only found in WT	424.183	11.8527	999052
M426T15_2		Only found in WT	426.199	14.625	884345
M430T4		Only found in WT	430.149	4.21305	175477
M430T6		Only found in WT	430.149	5.72411	113084
M437T12_1		Only found in WT	437.159	11.9864	1.17265e+06
M440T15_2		Only found in WT	440.178	14.9835	106314
M440T12_1		Only found in WT	440.178	11.6788	1.04243e+06
M447T15		Only found in WT	447.177	15.4763	263200
M451T14_2		Only found in WT	451.175	14.2196	101978
M455T14_3		Only found in WT	455.206	14.1618	75800.1
M463T15_2		Only found in WT	463.171	15.485	518766
M464T13_1		Only found in WT	464.206	12.8243	259953
M469T12_1		Only found in WT	469.186	12.2226	260855
M471T15_1		Only found in WT	471.201	14.7279	178975
M471T13_1		Only found in WT	471.201	12.6549	128788
M479T8		Only found in WT	479.167	8.48303	227110
M480T10		Only found in WT	480.186	10.2481	203396
M482T13_1		Only found in WT	482.217	12.8244	147694
M487T12_2		Only found in WT	487.196	12.2181	551037
M488T13		Only found in WT	487.759	13.2878	120465
M489T12_1		Only found in WT	489.175	11.5785	513120
M495T3		Only found in WT	495.133	3.29044	41301.7
M496T6		Only found in WT	496.244	5.72555	144874
M496T5		Only found in WT	496.244	4.92632	292595
M499T4_1		Only found in WT	499.195	3.92559	75446.5
M505T4		Only found in WT	505.274	4.49832	79420
M532T5_2		Only found in WT	532.217	5.29152	618985
M532T5_1		Only found in WT	532.217	4.71733	963883
M535T8		Only found in WT	535.142	7.83675	84485.8
M540T6		Only found in WT	540.22	5.67173	88766.1
M544T6		Only found in WT	544.192	5.79274	184850
M552T11		Only found in WT	552.368	11.1654	123573
M555T7_1		Only found in WT	555.239	6.73807	149934
M558T9_1		Only found in WT	558.232	8.92656	178925
M561T14		Only found in WT	561.487	14.3084	199280
M578T7		Only found in WT	578.165	7.47572	88056.5
M579T14_2		Only found in WT	579.327	13.5193	149952
M582T10_1		Only found in WT	582.247	9.98953	117479
M583T9		Only found in WT	583.146	8.96448	232271
M586T13		Only found in WT	586.242	12.9224	224050
M592T4		Only found in WT	592.167	3.66915	119707
M593T11		Only found in WT	593.316	11.407	1.01152e+06
M601T13_2		Only found in WT	601.342	12.5948	143169
M607T9		Only found in WT	607.323	9.07137	235863
M609T14		Only found in WT	609.102	13.5776	139533
M611T14		Only found in WT	611.118	14.3486	139878
M611T11		Only found in WT	611.118	11.2173	448006
M616T10_1		Only found in WT	616.116	9.96503	115488
M627T11_1		Only found in WT	627.113	10.7428	281243
M639T8		Only found in WT	639.259	7.90806	107111
M641T11		Only found in WT	641.092	10.7406	210546
M644T10		Only found in WT	644.111	9.61737	189916
M647T14		Only found in WT	647.354	13.689	114014
M651T7		Only found in WT	651.074	6.8629	138871
M655T13_1		Only found in WT	655.308	12.9268	744641
M656T6		Only found in WT	656.108	6.38388	187395
M682T10_1		Only found in WT	682.126	10.2436	241043
M686T11		Only found in WT	686.121	10.6871	347629
M687T10		Only found in WT	687.133	10.3773	149375
M696T8		Only found in WT	696.134	7.7543	88415.5
M698T11		Only found in WT	698.121	10.5378	285890
M702T9		Only found in WT	702.152	8.9243	402355
M707T7		Only found in WT	707.136	7.46238	219163
M709T12		Only found in WT	709.154	12.1669	169301
M713T13		Only found in WT	713.185	13.2054	70209.7
M719T8		Only found in WT	719.15	8.22453	237937
M727T10		Only found in WT	727.165	10.3996	213572
M727T13_1		Only found in WT	727.165	13.1541	124772
M732T8		Only found in WT	731.51	7.507	342647
M733T8		Only found in WT	733.139	8.19777	145205
M739T8		Only found in WT	739.126	8.23343	229299
M741T10		Only found in WT	741.144	9.57503	103397
M747T15		Only found in WT	747.243	14.9847	90299.2
M750T12		Only found in WT	750.48	12.1669	171965
M751T8		Only found in WT	750.509	8.39835	788032
M755T13		Only found in WT	754.506	12.7909	108659
M834T13		Only found in WT	833.536	12.5056	123222
M845T13		Only found in WT	845.352	12.8243	283977
M871T15		Only found in WT	871.365	14.6253	202897
M903T13_1		Only found in WT	902.558	12.9224	300783
M904T13_2		Only found in WT	904.358	12.8199	176979
M909T10		Only found in WT	909.437	10.3105	80194
M928T13		Only found in WT	927.559	12.6149	442063
M967T10		Only found in WT	967.334	10.1055	190111
M967T13		Only found in WT	967.335	12.6372	315841
M1000T14		Only found in WT	999.914	13.5152	60633.5
M1341T12		Only found in WT	1340.97	12.3764	95592.2

## Sheet: Table S2-Afl
The production of secondary metabolites was altered in A. flavus ΔnsdD
Metabolite ID	metabolite name	Log2FC	Median m/z ([M+H]-)	Median retention time	Maximum intensity
M623T2		-8.49907	623.322	2.28658	2.24909e+06
M194T2_3		-7.96495	194.117	2.10032	14866777
M349T7_3		-7.90306	349.237	6.8122	39297400
M695T7_4		-7.81441	695.333	6.89433	33629468
M180T2_3		-7.47361	180.138	2.10477	4.29801e+06
M364T5_3		-5.75918	364.165	4.89575	4732331
M350T7_1		-5.27306	350.15	6.90355	4.88857e+06
M380T5_1		-5.24856	380.16	5.02468	3.96457e+06
M416T11_4		-4.88579	416.233	10.6075	1.41884e+06
M364T6_1		-4.56478	364.165	6.27363	9090343
M402T6_2		-4.52221	402.142	5.88023	1.31421e+06
M352T7_1		-4.43931	352.165	6.64048	8843773
M364T6_2		-4.29461	364.165	5.81373	2366134
M365T5_3		-4.19574	365.232	4.93127	1.08661e+06
M348T7_1		-4.15787	348.17	6.89156	174055648
M350T7_2		-4.10349	350.177	6.89928	4.88857e+06
M319T2_3		-4.08787	319.173	2.25722	1.84925e+06
M186T7_2		-4.07099	186.149	6.53344	28862770
M380T6_3		-3.93903	380.16	5.87477	9702164
M419T2		-3.92102	419.196	2.39202	2.98505e+06
M327T3		-3.91247	327.207	2.87212	3.85746e+06
M371T8		-3.8453	371.178	7.66793	2.88569e+06
M180T2_1		-3.54631	180.088	2.11088	4.29801e+06
M370T7		-3.34082	370.152	6.88933	6.3299e+06
M299T2_4		-3.26162	299.175	1.58936	4354093
M339T10_1		-3.13323	339.134	10.0026	1.13468e+06
M300T2_1		-3.03178	300.159	2.08122	2369888
M212T2_1		-2.95563	212.086	2.07891	1.50323e+06
M194T2_2		-2.62584	194.104	2.1131	14866777
M425T12_4		-2.62277	425.341	12.2454	1.59981e+06
M352T11	Leporin B	-2.50537	352.19	11.1784	2.13793e+06
M300T2_2		-2.43991	300.179	1.95003	2.55502e+06
M194T3_2		-2.38558	194.103	2.59972	2790770
M299T2_3		-2.32351	299.175	1.9423	13024433
M352T9		-2.31648	352.19	9.35275	1.59822e+06
M177T2_3		-2.21807	177.139	2.08345	1.3383e+06
M326T2		-2.21726	326.162	2.10223	7.25793e+06
M541T13		-2.19431	541.415	13.1962	1.9157e+06
M334T6_1		-2.18927	334.155	5.90551	3.06361e+06
M283T2_2		-2.18194	283.181	2.09671	1.94842e+06
M208T2_3		-2.16425	208.119	2.32834	30744026
M431T5_2		-2.11673	431.196	4.85412	1.11142e+06
M493T10		-2.10975	493.28	10.1401	1.25915e+06
M793T10		-2.10875	793.37	9.56288	1.4188e+06
M341T10		-2.09387	341.149	10.2147	3.11331e+06
M409T13_1		-2.07998	409.265	12.6774	1361843
M353T8_3		-2.05355	353.211	8.02447	1098411
M174T4_2		-2.04697	174.149	3.84627	1.56109e+06
M170T5		-2.03244	170.154	5.25607	9634653
M233T11_3		-2.00966	233.19	11.2285	1.0091e+06
M510T10_2		-2.00705	510.307	10.1384	2024626
M226T1_2		-1.92649	226.13	1.42362	1.76003e+06
M188T5_2		-1.90951	188.164	5.26044	46035836
M685T3		-1.89291	685.395	3.45043	3.24797e+06
M309T12_3		-1.85292	309.206	11.5011	1.4074e+06
M379T5		-1.83526	379.222	5.36857	3.42061e+06
M651T2		-1.80901	651.317	2.10173	2.16922e+06
M709T8_1		-1.77974	709.312	7.68873	7.81849e+06
M212T2_2		-1.71877	212.114	2.10329	1.50323e+06
M337T15_1	Cyclopiazonic acid	-1.69924	337.154	14.8179	4.28829e+06
M309T7_5		-1.64514	309.16	6.94069	4.59346e+06
M693T7		-1.62854	693.317	7.47178	6.27144e+06
M725T9_2		-1.59427	725.422	9.40412	28188646
M742T9_2		-1.52474	742.449	9.40845	1.53188e+06
M344T10_1		-1.50542	344.139	10.4044	2.02526e+06
M295T4_2		-1.49563	295.18	3.97308	1.03314e+06
M433T4		-1.49231	433.212	3.87915	2367139
M313T2_3		-1.48489	313.154	2.11088	1.92424e+06
M725T11		-1.45376	725.488	11.47	1557043
M551T10_1		-1.38798	551.384	9.5246	2.66889e+06
M741T12		-1.36804	741.483	12.2299	4.54739e+06
M691T10_2		-1.31911	691.302	10.4028	9095483
M691T9_1		-1.22518	691.302	8.546	14648388
M548T11		-1.16027	548.286	11.1226	8.37655e+06
M1079T10		-1.15197	1079.49	9.65987	1.13031e+06
M733T9_2		-1.14756	733.388	8.69978	1.83772e+06
M336T6_1		-1.13652	336.134	5.69887	1.61853e+06
M222T5_1		-1.12076	222.113	5.4511	1.08503e+06
M711T9_2		-1.11417	711.407	8.69533	2.60578e+06
M311T3_4		-1.10172	311.175	2.5119	1047913
M747T9_3		-1.07688	747.404	9.41863	6.63979e+06
M336T9_2		-1.07249	336.196	9.49215	16334488
M340T11		-1.05031	340.191	11.1528	5880605
M572T10		-1.04295	572.286	10.1132	1.59946e+06
M346T9_1		-1.03945	346.154	8.65967	2.21845e+06
M1257T9		-1.01118	1256.59	9.30152	2.21853e+06
M173T10_2		Only found in ∆nsdD	173.453	9.63217	166180
M282T12		Only found in ∆nsdD	282.084	12.0713	155068
M324T2_1		Only found in ∆nsdD	323.963	1.90456	9961.28
M347T7_7		Only found in ∆nsdD	347.479	6.90232	133525
M368T7_1		Only found in ∆nsdD	367.646	6.88835	406146
M378T5_2	Circumdatin J	Only found in ∆nsdD	378.145	5.40605	171881
M412T6_2		Only found in ∆nsdD	412.267	6.06097	191885
M435T2_1		Only found in ∆nsdD	435.106	2.11142	261615
M437T2		Only found in ∆nsdD	437.104	2.12222	122999
M449T2_1		Only found in ∆nsdD	449.121	2.11142	371619
M451T2_1		Only found in ∆nsdD	451.12	2.11142	159760
M470T7_1		Only found in ∆nsdD	470.205	6.82033	143440
M473T3		Only found in ∆nsdD	473.106	3.25308	155138
M623T12		Only found in ∆nsdD	623.075	12.0707	155882
M645T7		Only found in ∆nsdD	645.015	6.83642	104087
M675T3		Only found in ∆nsdD	675.198	3.26868	118422
M695T7_2		Only found in ∆nsdD	695.297	6.7424	171468
M698T7		Only found in ∆nsdD	698.342	6.89928	649727
M717T7		Only found in ∆nsdD	717.315	6.89928	927102
M781T2		Only found in ∆nsdD	781.347	2.01971	65890.8
M870T7		Only found in ∆nsdD	869.895	6.846	95006.1
M372T12_1		1.00104	372.347	11.892	29944048
M510T9		1.03553	510.279	9.33093	1477248
M243T7_1		1.04987	243.063	7.12865	1.04329e+06
M741T9		1.0573	741.417	8.54259	4.40891e+06
M457T1_1		1.06224	457.185	1.09818	1.74597e+06
M461T9_3		1.06635	461.326	9.40008	1.34952e+06
M457T7_1		1.07341	457.185	7.07738	1.35681e+06
M221T7		1.08129	221.081	7.13257	23061076
M308T5_1		1.1009	308.121	5.10485	1.3782e+06
M443T10_2		1.11309	443.315	9.77983	1.42301e+06
M249T7_1		1.11339	249.112	6.82025	1.86452e+06
M373T12_3		1.1682	373.35	12.4772	2.19811e+06
M307T5	(S)-(−)-6,8-di-O-methyl citreoisocoumarin	1.18021	307.117	5.114	7.46217e+06
M251T5_2		1.18483	251.162	5.44664	1361533
M370T11_2		1.26691	370.331	11.022	1.78344e+06
M457T11_6		1.31073	457.294	10.9127	3272716
M386T9_4		1.36647	386.326	9.02159	2.38985e+06
M353T6_1		1.37639	353.169	6.07247	1.41383e+06
M581T5	Imizoquin D	1.37855	581.189	5.09592	1.26415e+06
M411T11_3		1.42054	411.326	10.9796	1.69661e+06
M618T14_1		1.45049	618.421	14.091	3.93895e+06
M459T6		1.46935	459.292	5.55342	1.60946e+06
M763T9_2		1.58094	763.399	8.54355	3.04461e+06
M475T13_5		1.6234	475.341	13.4108	1.1504e+06
M372T13_3		1.72246	372.347	13.0285	3.68365e+06
M535T7		1.72484	535.308	7.06623	1.38952e+06
M338T8_5		1.74158	338.24	8.06228	1.75493e+06
M265T5_3		1.74456	265.107	5.114	4081857
M287T5_1		1.74555	287.089	5.35098	1.72027e+06
M391T10_2		1.76691	391.299	9.50035	1.29521e+06
M441T9_2		1.78692	441.3	8.80453	1122769
M539T5_1		1.80005	539.178	5.32703	1.26084e+06
M265T5_2		1.83745	265.107	5.34647	19408578
M354T2_2		2.01714	354.181	2.11079	1.37078e+06
M333T12_3		2.14922	333.242	12.1608	1.05338e+06
M586T10_2		2.15655	586.38	9.91485	2.835e+06
M603T10_4		2.17572	603.407	9.9102	1648205
M427T9_2		2.1891	427.321	9.49537	1.12323e+06
M347T7_4		2.19101	347.196	6.51862	1477601
M374T6_1		2.29778	374.147	6.07993	4370424
M461T12_3		2.33973	461.326	11.8499	2.76317e+06
M475T7_2		2.41541	475.287	6.50918	2215672
M453T12_2		2.44427	453.335	12.2544	1.44976e+06
M429T11_3		2.54996	429.336	10.9796	1.31662e+06
M409T9_3		2.6385	409.31	9.49537	2.24724e+06
M457T7_3		2.67084	457.277	6.50482	1560809
M335T8_1		3.0889	335.026	7.96431	2.32547e+06
M294T12_1		3.14689	294.155	11.8446	1.04702e+06
M409T7_1		3.17261	409.31	7.4763	1.15004e+06
M409T9_2		3.1873	409.31	9.10315	7.36993e+06
M427T9_1		3.27782	427.32	9.10983	7.95629e+06
M391T9_2		3.53562	391.299	9.10315	4.26948e+06
M353T14_6		3.80807	353.279	13.8499	1611667
M336T7_2		4.58289	336.203	7.3604	5.7501e+06
M295T6_3		5.80059	295.144	6.05581	149282096
M223T12		5.86874	223.144	12.0359	1.12925e+06
M267T6_3		6.28918	267.149	6.04333	1.67414e+06
M372T13_2		6.35085	372.274	12.6774	6.24874e+06
M293T7_2		8.54303	293.128	6.99045	2.35136e+06
M197T1		9.58106	197.165	1.49428	1.62102e+06
M589T6		9.91849	589.28	6.03663	6968820
M296T6_2		10.0395	296.103	5.9891	29016000
M179T4_3		Only found in WT	179.154	3.64277	88531.3
M179T1		Only found in WT	179.154	1.48805	4316582
M208T8		Only found in WT	208.157	7.70807	61067.3
M257T9_1		Only found in WT	257.039	9.09422	128815
M296T6_1		Only found in WT	295.684	6.04112	221896
M313T2_2		Only found in WT	313.023	2.06289	46292.2
M350T9_5		Only found in WT	350.256	9.49982	62231.3
M410T6_2		Only found in WT	410.313	5.73133	78660.5
M462T6		Only found in WT	461.687	6.03441	241665
M480T10		Only found in WT	480.368	9.87422	74225.1
M495T2		Only found in WT	495.26	2.42356	64601.1
M510T4		Only found in WT	510.342	4.0861	62730.7
M510T5		Only found in WT	510.342	5.493	144499
M511T9		Only found in WT	511.399	8.75548	97915.3
M537T6_2		Only found in WT	537.422	6.06124	141679
M548T4_1		Only found in WT	548.225	4.4276	97640.5
M562T14		Only found in WT	562.49	14.3002	79878.4
M600T10_2		Only found in WT	600.396	10.3226	89784
M640T10		Only found in WT	640.446	10.4848	157547
M674T6		Only found in WT	674.235	6.02103	194780
M693T10_4		Only found in WT	693.415	9.78365	138629
M705T9_3		Only found in WT	705.457	9.16109	133697
M722T7_2		Only found in WT	722.48	7.38047	93730.2
M855T9		Only found in WT	854.636	9.1076	400972
M872T9		Only found in WT	871.643	9.10315	202856
M1101T6		Only found in WT	1100.56	5.95847	129665

## Sheet: Table S3
Known secondary metabolites identified from the secondary metabolite analyses.
Species	Metabolite name	Log₂FC	Up or Down in ΔnsdD	Molecular Mass
A. nidulans	Asterriquinone	-2.0456	UP	507.228
A. nidulans	Aspernidgulene B1	-1.9775	UP	403.248
A. nidulans	Austinol	-1.6745	UP	459.201
A. nidulans	Aspernidine B	-1.6103	UP	386.232
A. nidulans	Isoaustinone/(5’R)-isoaustinone	-1.54527	UP	427.211
A. nidulans	Dehydroaustinol	-1.46878	UP	457.185
A. nidulans	Protoaustinoid A	-1.46103	UP	431.279
A. nidulans	Emericellin	-1.27061	UP	409.201
A. nidulans	Aspernidgulene B2	-1.26671	UP	403.248
A. nidulans	Aspernidgulene A1	-1.1989	UP	419.243
A. nidulans	Neoaustinone/austinolide	-1.13512	UP	443.206
A. nidulans	Preaspernidgulene A1	-1.07312	UP	399.217
A. nidulans	Emericellamide C/D	-1.07153	UP	596.401
A. nidulans	Austinoneol	-1.0301	UP	415.211
A. nidulans	Isoversicolorin C	1.68807	DOWN	341.065
A. nidulans	Nidulol	1.80192	DOWN	195.065
A. nidulans	2-ω-Dihydroxyemodin	2.13164	DOWN	303.05
A. nidulans	Citreorosein	2.53579	DOWN	287.055
A. nidulans	Isosecosterigmatocystin	3.41631	DOWN	363.107
A. nidulans	Alternariol	3.44188	DOWN	259.06
A. nidulans	Shamixanthone/epishamixanthone	9.29279	DOWN	407.185
A. nidulans	Shamixanthone/epishamixanthone	9.46233	DOWN	407.185
A. nidulans	Chrysophanol	N/A	Only detected in WT	255.065
A. nidulans	Isoversicolorin C	N/A	Only detected in WT	341.065
A. nidulans	Norsolorinic acid anthrone	N/A	Only detected in WT	357.133
A. nidulans	Terrequinone A	N/A	Only detected in ∆nsdD	491.233
A. flavus	Leporin B	-2.50537	UP	352.19
A. flavus	Cyclopiazonic acid	-1.69924	UP	337.154
A. flavus	(S)-(−)-6,8-di-O-methyl citreoisocoumarin	1.18021	DOWN	307.117
A. flavus	Imizoquin D	1.37855	DOWN	581.189
A. flavus	Circumdatin J	N/A	Only detected in ∆nsdD	378.144

## Sheet: Table S4-Ani
Biosynthetic gene clusters displayed expression changes in A. nidulans ΔnsdD
Compound Name	Gene ID	Backbone Gene Name	Log2FC Vege	Log2FC Asex	Log2FC conidia
2,4-dihydroxy-3-methyl-6-(2-oxopropyl)benzaldehyde (DHMBA)/felinone A	AN7903	pkeA	-	5.33189	-
Alternariol/isocoumarins	AN7071	pkgA	3.60925	1.51716	-
arugosins	AN1050	mdpG	-	-1.15099	-
Aspercryptins	AN7884	atnA	5.16933	2.26619	-
Aspercryptins	AN6448	pkbA	-	2.91394	2.84674
Asperfuranone	AN1036	afoG	-	-2.32266	-
Aspernidine A	AN3230	pkfA	1.29274	2.79034	-
Aspyridone A and B	AN8412	apdA	-	-2.25847	-1.49245
Austinol/dehydroaustinol	AN8383	ausA	-2.98067	-2.13385	-
Cichorine	AN6448	pkbA	-	2.91394	2.84674
citreoisocoumarin	AN7071	pkgA	3.60925	1.51716	-
dehydroaustinol	AN8383	ausA	-2.98067	-2.13385	-
Emericellamides	AN2545	easA	-	-	-1.55276
Emericellamides	AN2547	easB	-2.98936	-	-
emodin and analogs	AN1050	mdpG	-	-1.15099	-
ent-pimara-8(14),15-diene	AN1594		-	-3.92519	-
F-9775 A and B/violaceol I and II/orsellinic acid	AN7909	orsA	-	3.58073	-
felinone A	AN7903	dbaI	-	5.33189	-
Fellutamide B	AN3495	inpA	-	5.66488	-
Fellutamide B	AN3496	inpB	3.3199	3.78332	-
Grey-brown conidiophore pigment	AN10576	ivoA	-	-2.85688	-
Microperfuranone/dehydromicroperfuranone	AN3396	micA	-	2.11625	-
Monodictyphenone	AN0150	mdpG	-1.12846	-2.25995	-
orsellinic acid, diorcinol	AN7909	orsA	-	3.58073	-
Penicillin	AN2621	acvA	-	-2.08669	-1.5181
sanghaspirodins	AN7909	orsA	-	3.58073	-
Sterigmatocystin	AN7825	stcA/pksST	-	1.74934	-
Terrequinone A	AN8513	tdiA	-	-	-2.14542
YWA1	AN8209	wA	-	-3.70884	-

## Sheet: Table S4-2
Biosynthetic gene clusters displayed expression changes in A. flavus ΔnsdD
Cluster_name	Gene_Name	Log2FC Vege	Log2FC Asex	Log2FC conidia
Aflatoxin	AFLA_139150	3.45486	-	-
Aflatoxin	AFLA_139160	2.93251	1.79424	-
Aflatoxin	AFLA_139170	4.1839	1.58641	-
Aflatoxin	AFLA_139180	4.12953	-	-
Aflatoxin	AFLA_139190	3.9229	-	-
Aflatoxin	AFLA_139200	3.81498	-	-
Aflatoxin	AFLA_139210	4.06136	-	-
Aflatoxin	AFLA_139220	3.90074	-	-
Aflatoxin	AFLA_139230	4.15028	-	-
Aflatoxin	AFLA_139240	3.8737	-	-
Aflatoxin	AFLA_139250	4.05684	1.16053	-
Aflatoxin	AFLA_139270	2.02765	-	-
Aflatoxin	AFLA_139280	3.63752	-	-
Aflatoxin	AFLA_139290	3.59921	-	-
Aflatoxin	AFLA_139310	3.91924	-	-
Aflatoxin	AFLA_139330	3.77123	-	-
Aflatoxin	AFLA_139340	-	-	1.16575
Aflatoxin	AFLA_139370	-	1.76217	-
Aflatoxin	AFLA_139380	-	-	-1.11799
Aflatoxin	AFLA_139390	3.48372	-	-
Aflatoxin	AFLA_139400	3.78905	-	-
Aflatoxin	AFLA_139410	4.09823	-	-
Aflatoxin	AFLA_139420	1.3158	-	-
Aflatrem(ATM2)	AFLA_045540	1.10007	-1.19621	-
AsparasoneA	AFLA_082160	-	2.05941	-
Aspergillicins	AFLA_010480	-	-	-1.98122
Aspergillicins	AFLA_010580	-	1.2828	-
Aspergillicins	AFLA_010650	-	-1.60856	-
BGC_06	AFLA_105410	-	1.73634	2.636
BGC_06	AFLA_105420	-	3.2646	3.45309
BGC_06	AFLA_105430	-	4.24587	-
BGC_06	AFLA_105440	-	3.94479	-
BGC_06	AFLA_105450	-	3.31065	1.15964
BGC_06	AFLA_105490	-	-	-1.07118
BGC_06	AFLA_105510	-	-1.44809	-
BGC_06	AFLA_105520	-	-2.47118	-
BGC_06	AFLA_105530	1.33248	-	-
BGC_06	AFLA_105540	2.84646	-	-
BGC_08	AFLA_004280	-	-	-2.50857
BGC_08	AFLA_004300	-	7.71393	-1.74924
BGC_10	AFLA_005320	-	-	-3.05342
BGC_10	AFLA_005350	-3.16063	-	-
BGC_10	AFLA_005390	-	-	2.17571
BGC_10	AFLA_005430	-	-	2.92967
BGC_14	AFLA_042300	-	5.18088	-
BGC_14	AFLA_042310	-	4.99722	-
BGC_14	AFLA_042320	-	5.46823	-
BGC_14	AFLA_042330	-	8.01968	-
BGC_14	AFLA_042340	-	6.03639	-
BGC_14	AFLA_042350	-	4.49882	-
BGC_14	AFLA_042480	-	-	1.50524
BGC_15	AFLA_126650	-	-	1.15301
BGC_15	AFLA_126660	-	2.2744	5.4063
BGC_15	AFLA_126680	-	1.57243	5.10779
BGC_15	AFLA_126690	-	2.40085	5.56806
BGC_15	AFLA_126710	-	7.45273	4.28405
BGC_15	AFLA_126730	-1.41788	4.55831	4.36232
BGC_15	AFLA_126760	-	-	-1.72254
BGC_15	AFLA_126770	-	-	-2.18027
BGC_20	AFLA_041610	-	-	1.9183
BGC_20	AFLA_041650	-	-	-1.04125
BGC_21	AFLA_102480	1.11082	-	-
BGC_23	AFLA_064440	-	6.33673	5.43152
BGC_23	AFLA_064460	-	-	4.04478
BGC_23	AFLA_064470	4.55904	-	4.31957
BGC_23	AFLA_064490	-	3.107	3.16238
BGC_23	AFLA_064530	-	-	1.65547
BGC_23	AFLA_064540	-	-	3.09692
BGC_23	AFLA_064550	-	4.76611	3.88838
BGC_23	AFLA_064570	-	-	2.79224
BGC_23	AFLA_064580	-	-	2.72507
BGC_23	AFLA_064590	-	-	3.43762
BGC_23	AFLA_064600	1.24623	-	4.00708
BGC_23	AFLA_064610	-	1.32386	-2.37518
BGC_24	AFLA_066580	-	2.16047	-
BGC_24	AFLA_066690	-	-	1.86977
BGC_24	AFLA_066710	-	1.77348	1.07962
BGC_24	AFLA_066770	1.56955	-	-1.296
BGC_24	AFLA_066810	-	-	-1.84099
BGC_35	AFLA_087820	-	-	1.43197
BGC_35	AFLA_087830	-	-	-1.00072
BGC_36	AFLA_127000	-	4.13728	-
BGC_36	AFLA_127130	4.2432	-	-
BGC_37	AFLA_002640	-	-1.438	-
BGC_39	AFLA_053160	-	3.90995	-1.56574
BGC_39	AFLA_053170	-	2.12273	-1.16632
BGC_39	AFLA_053180	-	-	-1.51591
BGC_39	AFLA_053220	-	-	1.24344
BGC_39	AFLA_053270	-	3.54107	-
BGC_39	AFLA_053280	3.51353	-	-
BGC_39	AFLA_053290	-	4.48936	-
BGC_40	AFLA_105170	-	-	-1.80043
BGC_40	AFLA_105220	-	-	-1.40202
BGC_40	AFLA_105240	-3.86493	-	-1.83858
BGC_40	AFLA_105270	-	2.98105	-
BGC_41	AFLA_107090	-	3.90425	-
BGC_42	AFLA_009240	-	-	-1.43274
BGC_42	AFLA_009250	-	3.90625	-2.1749
BGC_43	AFLA_135390	-	-	1.18518
BGC_43	AFLA_135400	-	-	1.53714
BGC_43	AFLA_135420	-	-	3.61299
BGC_43	AFLA_135560	-	-	-1.16326
BGC_44	AFLA_100270	-	-2.74863	-
BGC_44	AFLA_100330	-3.34008	-	-
BGC_45	AFLA_083220	-	-	-1.36565
BGC_46	AFLA_054210	-	1.17657	-
BGC_46	AFLA_054240	-	-	1.49355
BGC_46	AFLA_054290	-	-1.56229	-
BGC_46	AFLA_054300	-	-	-1.68631
BGC_46	AFLA_054330	-	-	-4.9432
BGC_46	AFLA_054340	-	1.43157	-
BGC_46	AFLA_054360	-	-	-1.93403
BGC_47	AFLA_028720	1.45795	-	-
BGC_47	AFLA_028790	-	-	-1.03106
BGC_48	AFLA_009950	-	-	-1.70798
BGC_48	AFLA_010020	-	-	-1.13494
BGC_48	AFLA_010030	-	2.52893	-
BGC_48	AFLA_010050	-	-	-2.02313
BGC_48	AFLA_010060	-	-	-2.03307
BGC_48	AFLA_010080	-	-	-2.00936
BGC_50	AFLA_018320	-	-	-1.2945
BGC_50	AFLA_018350	-	-1.57937	-
BGC_51	AFLA_119770	-	-	-2.00446
BGC_51	AFLA_119780	-	-	-2.35001
BGC_51	AFLA_119800	-	-1.12117	-
BGC_51	AFLA_119810	-	-	-1.58722
BGC_51	AFLA_119820	-	-2.03168	-
BGC_51	AFLA_119830	-	-1.35931	-1.56581
BGC_51	AFLA_119860	-	-	-1.52574
BGC_52	AFLA_017770	-	-	-1.07963
BGC_52	AFLA_017860	-	-	1.10374
BGC_53	AFLA_062470	-1.88783	-2.76706	1.3963
BGC_54	AFLA_080430	-	4.32795	1.6739
BGC_54	AFLA_080490	-	-	-1.58746
BGC_54	AFLA_080510	-	-1.00512	-
BGC_55	AFLA_082490	-	-	-2.02213
BGC_55	AFLA_082500	-	-	-1.34186
BGC_56	AFLA_070250	-	2.30334	-
BGC_56	AFLA_070280	-	-1.05357	-
BGC_56	AFLA_070320	-	2.2392	2.24052
BGC_56	AFLA_070340	-	-	2.4616
BGC_57	AFLA_090110	-	-	-1.17512
BGC_57	AFLA_090160	-	-1.37772	-
BGC_57	AFLA_090220	1.41281	1.33291	-
BGC_58	AFLA_105000	-	-	-1.54524
BGC_58	AFLA_105020	-	-	-1.54564
BGC_58	AFLA_105050	-	-	-2.40009
BGC_58	AFLA_105060	-	1.02343	-1.31277
BGC_58	AFLA_105070	-	-	-3.39807
BGC_59	AFLA_002840	-	-2.58729	-
BGC_59	AFLA_002920	-1.63407	-	1.29424
BGC_60	AFLA_039200	2.89813	-	-
BGC_60	AFLA_039220	2.33803	-	-
BGC_60	AFLA_039250	2.18239	-	-
BGC_61	AFLA_060640	-	-	-1.63287
BGC_61	AFLA_060660	-	2.38046	-
BGC_61	AFLA_060680	-	2.91179	-
BGC_61	AFLA_060690	-	2.70433	-
BGC_62	AFLA_006170	-	-2.606	-
BGC_62	AFLA_006180	-	-2.24463	-
BGC_63	AFLA_054060	-	-2.48575	-4.06121
BGC_63	AFLA_054070	-	-	1.67552
BGC_63	AFLA_054080	-2.01159	-	-
BGC_63	AFLA_054120	-	-	-1.36411
BGC_63	AFLA_054130	-	1.20144	-
BGC_63	AFLA_054150	-	4.36333	-
BGC_64	AFLA_027160	-	-	-1.55621
BGC_64	AFLA_027200	-	-	-1.15617
BGC_64	AFLA_027210	-	-	1.27341
BGC_64	AFLA_027260	1.19924	-	-
BGC_65	AFLA_112810	-	-1.05335	-
BGC_65	AFLA_112840	-	2.35368	-1.32429
BGC_65	AFLA_112850	-	-	3.61909
BGC_65	AFLA_112890	-	-	1.55693
BGC_66	AFLA_004410	-	-4.00796	-1.75271
BGC_66	AFLA_004430	-	-	-2.86124
BGC_66	AFLA_004460	-	-	-1.93402
BGC_66	AFLA_004500	-	-	-1.09059
BGC_67	AFLA_137780	-	1.42333	-
BGC_67	AFLA_137820	-	-	-1.25007
BGC_67	AFLA_137840	-	-	1.91017
BGC_67	AFLA_137860	-	-	1.28295
BGC_67	AFLA_137900	2.79754	-	-
BGC_67	AFLA_137910	-	-2.78169	-
BGC_68	AFLA_038260	-	7.65865	-
BGC_68	AFLA_038300	-	1.95493	-
BGC_68	AFLA_038370	-	-	-1.58151
BGC_69	AFLA_053840	-	-1.52788	-
BGC_69	AFLA_053930	-	-	1.20793
BGC_69	AFLA_053950	1.81102	-	-
BGC_70	AFLA_079280	-	-	-3.04347
BGC_70	AFLA_079290	-2.48353	-	-
BGC_70	AFLA_079420	-	-	1.07569
BGC_71	AFLA_038570	-	-	-1.35636
BGC_71	AFLA_038590	-	-2.98411	-
BGC_71	AFLA_038630	1.38308	-	-
BGC_71	AFLA_038650	-	-1.63077	-
BGC_72	AFLA_062740	-	-	-1.10223
BGC_72	AFLA_062760	-	-	1.02658
BGC_72	AFLA_062800	-	-	1.29877
BGC_72	AFLA_062880	-	-1.58475	1.6162
BGC_72	AFLA_062890	-	2.23903	2.94707
BGC_72	AFLA_062920	-	1.34632	-
BGC_73	AFLA_089630	-	-	-2.56789
BGC_73	AFLA_089670	-	-	2.03015
BGC_73	AFLA_089690	-	-	-1.70891
BGC_74	AFLA_118350	-	-	-1.68887
BGC_74	AFLA_118360	-	1.21717	-2.08509
BGC_74	AFLA_118460	1.10355	-	-
BGC_74	AFLA_118470	-	-1.10491	-
BGC_75	AFLA_006800	-1.20611	-	-
BGC_75	AFLA_006850	-	-1.36206	-
BGC_75	AFLA_006920	-	-1.03054	-1.84466
BGC_76	AFLA_117740	-	-	-1.42898
BGC_76	AFLA_117750	-1.28818	-	-
BGC_76	AFLA_117820	-	-	-2.52844
BGC_77	AFLA_008670	-	-	-1.19399
BGC_77	AFLA_008680	-	-	1.21346
BGC_77	AFLA_008720	-	-	-1.50141
BGC_77	AFLA_008750	-	2.30447	-1.64552
BGC_77	AFLA_008830	-	-	-1.59231
BGC_79	AFLA_102130	-	-	1.07756
BGC_79	AFLA_102250	-	-1.65935	-
BGC_79	AFLA_102260	-	-1.58769	-
BGC_79	AFLA_102270	-	-	-1.20645
BGC_79	AFLA_102340	-	1.94604	-
BGC_79	AFLA_102360	-	-1.74547	-
BGC_80	AFLA_070810	-	1.75035	-
BGC_80	AFLA_070830	-	-1.15937	-
BGC_80	AFLA_070870	-1.48366	-1.85344	-2.10463
BGC_80	AFLA_070880	-1.66799	-	-3.40162
BGC_80	AFLA_070910	-	-	-1.25584
BGC_80	AFLA_070920	-	-	-1.504
BGC_80	AFLA_070940	-	-	1.8295
BGC_80	AFLA_070970	-	-	1.27683
BGC_80	AFLA_070980	-	-	-1.64057
BGC_81	AFLA_125690	-	-	1.36743
BGC_81	AFLA_125700	-	-	2.33084
BGC_81	AFLA_125750	-	2.93106	-
BGC_81	AFLA_125770	-	3.08414	2.16075
BGC_81	AFLA_125810	-	-	1.80481
BGC_82	AFLA_125610	-	-	-1.56855
BGC_82	AFLA_125620	-	-	-1.92374
BGC_83	AFLA_116140	-	-1.90914	-
BGC_83	AFLA_116150	-	-	1.6282
BGC_83	AFLA_116170	-	-3.03721	-
BGC_83	AFLA_116180	-	-3.08464	-
BGC_83	AFLA_116190	-	-3.19191	-
BGC_83	AFLA_116210	-	-1.7233	-
BGC_83	AFLA_116260	-	-	-3.64146
BGC_83	AFLA_116270	-	-	-1.11993
BGC_83	AFLA_116320	-	2.96176	-
BGC_84	AFLA_059940	-	-3.55802	-4.08361
BGC_84	AFLA_059970	-	-1.92032	-1.09175
BGC_84	AFLA_059980	-	-1.48805	-
BGC_84	AFLA_059990	-	-1.89808	-
BGC_84	AFLA_060000	-	-1.91921	-
BGC_84	AFLA_060070	-	-1.07667	-2.4891
BGC_84	AFLA_060080	-	1.90884	-
BGC_85	AFLA_119040	-	4.60921	-
BGC_85	AFLA_119080	-	-	1.20992
BGC_85	AFLA_119130	-	-1.33776	-
BGC_85	AFLA_119150	-	-	1.74373
BGC_85	AFLA_119200	4.04026	-	-
BGC_85	AFLA_119210	2.66868	-	-
BGC_86	AFLA_118830	-	-	-2.77109
BGC_86	AFLA_118840	-	-	-2.4562
BGC_86	AFLA_118910	-	-2.49894	-4.29467
BGC_88	AFLA_109370	-	-	1.60958
BGC_88	AFLA_109380	-1.69532	-1.23246	-
BGC_88	AFLA_109430	-	1.71543	-
BGC_88	AFLA_109440	-	-	-2.786
BGC_88	AFLA_109450	-	-1.70898	-
BGC_88	AFLA_109480	-	1.67955	-
BGC_88	AFLA_109510	-	-	1.41002
BGC_89	AFLA_114720	-	-	-1.46114
BGC_89	AFLA_114750	-	-	1.3017
BGC_90	AFLA_127980	-	-1.01387	-
BGC_90	AFLA_128020	-	-	1.18856
BGC_90	AFLA_128060	-	2.17246	1.83918
BGC_90	AFLA_128070	-	5.32255	-
BGC_90	AFLA_128080	-	5.01892	1.61936
BGC_90	AFLA_128100	-	-	-1.00751
BGC_90	AFLA_128140	-	-	-1.30819
BGC_90	AFLA_128190	-	-	-1.28963
BGC_90	AFLA_128240	-	-	-1.00818
Ditryptophenaline	AFLA_005440	-2.72615	-	-
Ditryptophenaline	AFLA_005460	-	-1.4884	-
Imizoquin	AFLA_064240	-	-	1.54351
Imizoquin	AFLA_064270	3.65192	-	-
Imizoquin	AFLA_064290	3.70535	-	-
Imizoquin	AFLA_064330	5.65882	-	-
LeporinB	AFLA_066900	-	-	-2.04265
LeporinB	AFLA_066910	-	-	-2.92594
LeporinB	AFLA_066930	-	-	-1.32558
Lovastatin-like	AFLA_096610	-2.34604	1.51361	-1.86681
Lovastatin-like	AFLA_096680	-	3.04347	-
Lovastatin-like	AFLA_096740	-	-	2.4004
Lovastatin-like	AFLA_096750	-	-	2.51174
Lovastatin-like	AFLA_096770	-	-	1.62735
UstiloxinB	AFLA_094960	-	4.08021	-
UstiloxinB	AFLA_094980	-	4.33254	-
UstiloxinB	AFLA_094990	-	2.47702	-
UstiloxinB	AFLA_095010	-	3.28807	-
UstiloxinB	AFLA_095020	-	3.1056	-
UstiloxinB	AFLA_095030	-	2.97465	-
UstiloxinB	AFLA_095040	-	3.65702	-
UstiloxinB	AFLA_095050	-	3.48854	-
UstiloxinB	AFLA_095060	-	3.55693	-
UstiloxinB	AFLA_095090	-	2.70131	-
UstiloxinB	AFLA_095100	-	3.25706	-

## Sheet: Table S5-Ani
Direct target genes of NsdD in A. nidulans
Gene ID	Log2 FC	Gene Name	Description
AN2585	-4.46325		Has domain(s) with predicted substrate-specific transmembrane transporter activity, transmembrane transporter activity, transporter activity, role in transmembrane transport and integral component of membrane, membrane localization
AN12244	-2.84889		Protein of unknown function
AN8390	-2.84114		GPR1/FUN34/YaaH family member; ethanol- and ethylacetate-induced gene
AN8737	-2.52362	mstA	High-affinity glucose transporter active in hyphae under glucose-limiting conditions
AN9295	-2.41995		Has domain(s) with predicted substrate-specific transmembrane transporter activity, transmembrane transporter activity, role in transmembrane transport and integral component of membrane, membrane localization
AN5323	-2.16528		Has domain(s) with predicted substrate-specific transmembrane transporter activity, transmembrane transporter activity, role in transmembrane transport and integral component of membrane, membrane localization
AN5088	-1.95295		Putative potassium-transporting ATPase with a predicted role in energy metabolism
AN5943	-1.84848		Protein of unknown function
AN0129	-1.70379	ppsA	Putative dual-specificity protein tyrosine/serine/threonine phosphatase
AN7828	-1.61686	urhB	Putative unsaturated rhamnogalacturonan hydrolase
AN6783	-1.60486		Has domain(s) with predicted nucleobase transmembrane transporter activity, transporter activity, role in nucleobase transport, transmembrane transport and integral component of membrane, membrane localization
AN8812	-1.46123		Has domain(s) with predicted ATP binding, ATPase activity, nucleoside-triphosphatase activity, nucleotide binding activity
AN8978	-1.44596	alcR	Transcription factor involved in positive regulation of the ethanol regulon; contains Zn(II)2Cys6 DNA-binding domain
AN3776	-1.44272		Has domain(s) with predicted role in transmembrane transport and integral component of membrane localization
AN7131	-1.31323	CYP52H1	Putative cytochrome P450
AN2629	-1.25814		Protein of unknown function
AN1276	-1.2351		Has domain(s) with predicted substrate-specific transmembrane transporter activity, transmembrane transporter activity, role in transmembrane transport and integral component of membrane, membrane localization
AN10287	-1.11323		Has domain(s) with predicted FAD binding, oleate hydratase activity and role in fatty acid metabolic process
AN8017	-1.03562		Ortholog(s) have cytosol, mitotic spindle pole body, nucleus localization
AN8421	1.0193	dfgB	Putative endo-mannanase GH76 family protein; role in polysaccharide degradation
AN1174	1.0675		Has domain(s) with predicted ATP binding, ATPase activity, ATPase activity, coupled to transmembrane movement of substances, nucleoside-triphosphatase activity, nucleotide binding activity and role in transport
AN1509	1.07809		Protein of unknown function
AN11321	1.09995		Protein of unknown function
AN6538	1.10461		Has domain(s) with predicted phospholipid binding activity
AN1958	1.11969		Protein of unknown function
AN3114	1.12369		Protein of unknown function
AN9340	1.12735	treA	Alpha,alpha-trehalase with a role in trehalose hydrolysis; localized to the conidial cell wall; expression upregulated after exposure to farnesol
AN7607	1.16572		Protein of unknown function
AN12458	1.1713		Has domain(s) with predicted catalytic activity and role in metabolic process
AN8892	1.18585		Has domain(s) with predicted ATP binding, ATPase activity, ATPase activity, coupled to transmembrane movement of substances, nucleoside-triphosphatase activity, nucleotide binding activity and role in transport
AN0701	1.25701		Has domain(s) with predicted NAD binding, oxidoreductase activity, acting on the CH-OH group of donors, NAD or NADP as acceptor activity and role in oxidation-reduction process
AN1415	1.27752		Protein of unknown function
AN5492	1.34319		Has domain(s) with predicted deaminase activity and role in purine ribonucleoside monophosphate biosynthetic process
AN6835	1.39486	CYP505A8	Putative cytochrome P450; expression upregulated after exposure to farnesol
AN2669	1.40115		Has domain(s) with predicted role in response to stress and integral component of membrane localization
AN1465	1.4251		Protein of unknown function
AN1058	1.43977		Protein of unknown function
AN2730	1.51	sB	Putative transporter with a predicted role in small molecule transport; transcript negatively regulated by sulfate and methionine
AN2134	1.51087		Protein of unknown function; transcript is induced by nitrate
AN4482	1.51774		Has domain(s) with predicted transmembrane transporter activity, role in transmembrane transport and integral component of membrane localization
AN5175	1.54314		Ortholog(s) have mitochondrial outer membrane localization
AN7754	1.64419		Protein of unknown function
AN1614	1.72746		Has domain(s) with predicted methyltransferase activity and role in metabolic process
AN2649	1.81838		Protein of unknown function
AN6962	1.82718		Ortholog of the non-ribosomal peptide synthetase (NRPS) of A. fumigatus, nrps14/Afu8g00540; predicted secondary metabolism gene cluster member; coregulated with AN6961
AN9073	1.83071		Predicted glycosylphosphatidylinositol (GPI)-anchored protein
AN7662	1.92481	freA	Putative metalloreductase with a predicted role in iron homeostasis; regulated by iron independently of SreA
AN11920	1.93372		Has domain(s) with predicted oxidoreductase activity and role in metabolic process
AN1199	1.97311		Ortholog(s) have role in cell-abiotic substrate adhesion
AN3152	1.98094	nsdD	Predicted GATA-type zinc-finger transcription factor required for sexual development; transcript induced by nitrositive stress
AN5283	2.07308		Protein of unknown function
AN0019	2.16162		Protein of unknown function
AN9347	2.18084		Has domain(s) with predicted oxidoreductase activity and role in metabolic process
AN5474	2.20223		Protein of unknown function
AN2366	2.25573		Putative trypsin-like protease with a role in the proteolytic cleavage of NmrA
AN3247	2.33196		Has domain(s) with predicted ATP binding, ATPase activity, ATPase activity, coupled to transmembrane movement of substances, nucleoside-triphosphatase activity, nucleotide binding activity and role in transport
AN5033	2.37475		Predicted glycosylphosphatidylinositol (GPI)-anchored protein
AN1894	2.4138		Transcript induced in response to calcium dichloride in a CrzA-dependent manner
AN0005	2.42898		Protein of unknown function
AN1197	2.43199		Has domain(s) with predicted carbohydrate binding, catalytic activity and role in carbohydrate metabolic process
AN9249	2.44765	ausH	Protein required for austinol and dehydroaustinol biosynthesis
AN8374	2.74361		Ortholog(s) have oligopeptide transmembrane transporter activity
AN6472	2.75304	dfgF	Putative endo-mannanase GH76 family protein
AN3484	2.95642		Protein of unknown function
AN8311	3.40914		Protein of unknown function
AN6703	3.53924	jenB	Short-chain carboxylic acid transporter involved in uptake of lactate, succinate, pyruvate and malate
AN9206	4.12515		Transcript induced in response to calcium dichloride in a CrzA-dependent manner
AN7895	7.00894	cipB	Putative oxidoreductase; contains Zn-dependent alcohol dehydrogenase domain; protein expressed at increased levels during osmoadaptation

## Sheet: Table S5-Afl
Direct target genes of NsdD in A. flavus
Gene ID	Log2 FC	Gene Name	Description
AFLA_104430	-5.22535		subtilisin, putative
AFLA_074070	-4.00254		siderochrome-iron transporter, putative
AFLA_000930	-3.99381		acetolactate synthase, large subunit, putative
AFLA_122260	-2.88804		pantothenate transporter, putative
AFLA_090790	-2.65711		conserved hypothetical protein
AFLA_013400	-2.51706		ankyrin repeat-containing protein, putative
AFLA_050150	-2.41471		extracellular exo-polygalacturonase, putative
AFLA_078080	-2.27112		conserved hypothetical protein
AFLA_071550	-2.17215		conserved hypothetical protein
AFLA_069460	-2.1389	erg2	C2H2 transcription factor (Egr2), putative
AFLA_022190	-2.08286		hypothetical protein
AFLA_130040	-2.02772	meaA	ammonium transporter MeaA
AFLA_093580	-2.00868	tmpA	membrane oxidoreductase TmpA, putative
AFLA_047190	-1.9406	sidA	L-ornithine N5-oxygenase SidA
AFLA_113410	-1.8825	mlh3	DNA mismatch repair protein (Mlh3), putative
AFLA_139510	-1.81869		conserved hypothetical protein
AFLA_004410	-1.75271		conserved hypothetical protein
AFLA_000360	-1.75111		hypothetical protein
AFLA_121240	-1.73369		phosphate-repressible phosphate permease, putative
AFLA_122580	-1.68142		protein phosphatase type 1 complex subunit Hex2/Reg1, putative
AFLA_001480	-1.6452		hypothetical protein
AFLA_083460	-1.63858	rosA	C6 transcription factor RosA-like, putative
AFLA_068250	-1.58132		conserved hypothetical protein
AFLA_122370	-1.57932		MFS peptide transporter, putative
AFLA_132940	-1.5754	hmt1	vacuolar ABC heavy metal transporter (Hmt1), putative
AFLA_130010	-1.52718		hypothetical protein
AFLA_026320	-1.52382		conserved hypothetical protein
AFLA_088350	-1.5171		hydrolase, alpha/beta fold family protein
AFLA_066200	-1.47182		C6 finger domain protein, putative
AFLA_114720	-1.46114	bem1	protein kinase activator Bem1, putative
AFLA_075120	-1.45949		mitochondrial carrier protein, putative
AFLA_045030	-1.45425		hypothetical protein
AFLA_098320	-1.44993		conserved fungal protein
AFLA_081140	-1.43399		conserved hypothetical protein
AFLA_127210	-1.41778	cap20	pathogenesis associated protein Cap20, putative
AFLA_051930	-1.40632		glutamine synthetase
AFLA_037440	-1.39062		conserved hypothetical protein
AFLA_044630	-1.37837		conserved hypothetical protein
AFLA_081540	-1.36585		integral membrane protein
AFLA_054120	-1.36411		DUF1212 domain membrane protein
AFLA_136040	-1.34263		chitin synthase, putative
AFLA_032170	-1.33127	ran1	protein serine/threonine kinase (Ran1), putative
AFLA_004060	-1.31795		conserved hypothetical protein
AFLA_099240	-1.31251	arbD	D-arabinitol dehydrogenase ArbD, putative
AFLA_012100	-1.3041	pcaG	NDT80_PhoG domain protein PcaG
AFLA_113350	-1.27842		conserved hypothetical protein
AFLA_087220	-1.27411		UDP-glucose 4-epimerase, putative
AFLA_084410	-1.27165		C6 transcription factor, putative
AFLA_048110	-1.26887	sep1	forkhead transcription factor (Sep1), putative
AFLA_112560	-1.25708	sok1	cAMP-mediated signaling protein Sok1, putative
AFLA_110610	-1.2417		high affinity methionine permease
AFLA_132510	-1.23499		MHYT domain signaling protein, putative
AFLA_071440	-1.22647		conserved hypothetical protein
AFLA_113490	-1.20878		dDENN domain protein
AFLA_012000	-1.18962		hypothetical protein
AFLA_033630	-1.1798		conserved hypothetical protein
AFLA_128870	-1.17918		feruloyl esterase, putative
AFLA_061460	-1.17215		conserved hypothetical protein
AFLA_135560	-1.16326	sat1	intracellular protein transport protein (Sat1), putative
AFLA_040300	-1.16282		C6 transcription factor, putative
AFLA_092010	-1.15934		HMG-CoA reductase
AFLA_029680	-1.15555		conserved hypothetical protein
AFLA_108250	-1.11202		pantothenate transporter, putative
AFLA_086590	-1.10507		transcription factor smp1, putative
AFLA_094020	-1.10382		hypothetical protein
AFLA_088340	-1.10052		conserved hypothetical protein
AFLA_083090	-1.09235	trz1	tRNA processing endoribonuclease Trz1, putative
AFLA_084720	-1.08608		C6 transcription factor, putative
AFLA_013830	-1.07893		amino acid transporter, putative
AFLA_105490	-1.07118		phosphoribulokinase/uridine kinase family protein
AFLA_058660	-1.06988		P-type ATPase, putative
AFLA_019870	-1.05733	psd2	phosphatidylserine decarboxylase Psd2, putative
AFLA_033540	-1.05496		arrestin (or S-antigen), N-terminal domain protein
AFLA_051240	-1.05367	mkk2	MAP kinase kinase (Mkk2), putative
AFLA_018980	-1.0529		hypothetical protein
AFLA_079850	-1.04947		phosphatidyl synthase
AFLA_003490	-1.04772		pseudouridine synthase
AFLA_132660	-1.04528		conserved hypothetical protein
AFLA_021030	-1.04369		serine/threonine protein kinase, putative
AFLA_029130	-1.03794		proline utilization protein PrnX-like, putative
AFLA_028790	-1.03106	sac2	GARP complex subunit (Sac2), putative
AFLA_135840	-1.01464		mitochondrial AAA ATPase, putative
AFLA_055650	-1.01452		camp independent regulatory protein
AFLA_009070	-1.00753		conserved hypothetical protein
AFLA_032710	-1.00741		conserved hypothetical protein
AFLA_094890	-1.00466		FHA domain protein
AFLA_037660	-1.00363		conserved hypothetical protein
AFLA_015600	1.03202		MFS transporter family protein, putative
AFLA_017640	1.04266	rpn4	C2H2 transcription factor (Rpn4), putative
AFLA_088390	1.04807	btf3	transcription factor btf3, putative
AFLA_015680	1.05244		conserved hypothetical protein
AFLA_135610	1.06348		hypothetical protein
AFLA_027070	1.09936		acetate--CoA ligase
AFLA_039470	1.12421		membrane bound cation transporter, putative
AFLA_105450	1.15964		polyketide synthase, putative
AFLA_095240	1.1953		hypothetical protein
AFLA_036560	1.21065		conserved threonine rich protein
AFLA_119840	1.21612		hypothetical protein
AFLA_058550	1.32399		conserved hypothetical protein
AFLA_093590	1.36468		arrestin (or S-antigen), N-terminal domain protein
AFLA_127500	1.37844		cytochrome P450, putative
AFLA_026850	1.42317		HMG box protein, putative
AFLA_087820	1.43197		cell wall integrity signaling protein Lsp1/Pil1, putative
AFLA_103640	1.46241	fcr1	C6 transcription factor (Fcr1), putative
AFLA_117370	1.4665		conserved hypothetical protein
AFLA_002350	1.47159		hypothetical protein
AFLA_037580	1.49193		MFS transporter, putative
AFLA_078920	1.49498		C2H2 finger domain protein, putative
AFLA_135620	1.5077		hypothetical protein
AFLA_023270	1.52211		MFS multidrug transporter, putative
AFLA_084870	1.52967		hypothetical protein
AFLA_017230	1.58732		conserved hypothetical protein
AFLA_104190	1.73212		hypothetical protein
AFLA_090870	1.75009		hypothetical protein
AFLA_125810	1.80481		quinone oxidoreductase, putative
AFLA_113260	1.87777		allergen Asp F7
AFLA_031450	1.88032		CP2 transcription factor, putative
AFLA_040260	1.96634		HLH DNA binding domain protein, putative
AFLA_052640	1.99741		PH domain protein
AFLA_116990	2.09104		MFS monosaccharide transporter, putative
AFLA_113380	2.12001		hypothetical protein
AFLA_138060	2.12867		c-24(28) sterol reductase
AFLA_078820	2.25976		conserved hypothetical protein
AFLA_092300	2.52378		hypothetical protein
AFLA_057180	2.55311		conserved hypothetical protein
AFLA_020210	7.55631	nsdD	sexual development transcription factor NsdD

## Sheet: Table S6-Ani
Core genes of the NsdD-mediated GRN in A. nidulans
Gene ID	Gene name	Protein Description
AN4238	schA	Protein kinase involved in cAMP-dependent signaling during conidial germination; has overlapping functions with PkaA; reduced growth on AVICEL medium; required for CreA derepression and endocellulase production
AN0279	flbD	Putative transcription factor involved in regulation of asexual and sexual development and in response to nitrogen starvation; contains a myb-like DNA-binding domain
AN5015	conJ	Putative conidiation gene; transcript induced by light in in developmentally competent mycelia; double conF and conJ deletion results in increased cellular glycerol or erythritol leading to delayed germination and desiccation resistance
AN1052	veA	Protein involved in light-sensitive control of differentiation and secondary metabolism; localizes to the nucleus in dark and to both nucleus and cytoplasm in the light; induced by light; AspGD sequence represents the veA1 mutant allele
AN2142	kapA	Karyopherin (importin) alpha, involved in protein import into nucleus
AN2290	steA	STE-like transcription factor with homeobox and zinc finger domains; null mutation blocks sexual cycle but not asexual development, forms Hulle cells but no ascogenous tissue nor cleistothecia
AN0807	laeA	Methyltransferase-domain protein; velvet complex component composed of VelB, VeA and LaeA; self-methylates; coordinates asexual development in response to light; regulates secondary metabolism and is required for Hulle cell formation
AN9340	treA	Alpha,alpha-trehalase with a role in trehalose hydrolysis; localized to the conidial cell wall; expression upregulated after exposure to farnesol
AN5635	treB	Putative alpha, alpha-trehalase with a predicted role in trehalose hydrolysis
AN7725	pyroA	Protein required for biosynthesis of pyridoxine; highly conserved throughout fungi, plants and bacteria
AN5199		Ortholog(s) have cytosol, nucleolus localization
AN5055		Has domain(s) with predicted aminopeptidase activity, metalloexopeptidase activity and role in cellular process, proteolysis
AN0973	brlA	C2H2 zinc finger transcription factor, fphA- and lreB-dependent light induced regulator of conidiophore development; locus has 2 overlapping transcriptional units called brlA alpha and brlA beta; see 5' brlA micro-ORF, AN0974
AN0422	abaA	TEA/ATTS domain transcriptional activator involved in regulation of conidiation; required for phialide differentiation
AN3435	lreA	Putative zinc-finger transcription factor involved in blue-light responsive differentiation; interacts with LreB; similar to N. crassa blue-light-sensing component WC-1
AN3607	lreB	Putative zinc-finger transcription factor involved in blue-light responsive differentiation; interacts with VeA, FphA, and LreA; similar to N. crassa blue-light-sensing component WC-2
AN8803	rodA	Hydrophobin; protein involved in conidium development; required for the formation of outer hydrophobic layer (rodlet layer) of the conidium wall; transcriptionally regulated by BrlA; predicted glycosylphosphatidylinositol (GPI)-anchor
AN5583	aslA	Putative C2H2 zinc finger transcription factor, involved in vacuolar sequestration of potassium and vacuolar biogenesis
AN1029	afoA	Protein with homology to CtnR, citrinin biosynthesis transcriptional activator; contains a Zn(2)Cys(6) domain; involved in asperfuranone biosynthesis; overexpression induces expression of the asperfuranone biosynthesis gene cluster
AN8741	mtfA	Putative C2H2 transcription factor involved in regulation of secondary metabolism and morphogenesis
AN8513	tdiA	Putative single-module nonribosomal peptide synthetase (NRPS); member of the tdi (terrequinone A biosynthesis) gene cluster; transcriptionally regulated by LaeA
AN8514	tdiB	Asterriquinone prenyltransferase; member of the tdi gene cluster; required for terrequinone A production; catalyzes the reverse prenylation event during terrequinone A biosynthesis; lacks canonical prenyl diphosphate binding motif (D/N)DXXD
AN2621	acvA	Delta-(L-alpha-aminoadipyl)-L-cysteinyl-D-valine synthetase, nonribosomal peptide synthase, the first enzyme of the penicillin biosynthesis pathway
AN11143	glaA	Putative glucoamylase with a predicted role in starch metabolism
AN7402	glaB	Putative glucoamylase with a predicted role in starch metabolism
AN4159	glnA	Putative glutamate-ammonia ligase with a predicted role in glutamate and glutamine metabolism; intracellular; transcript upregulated by nitrate limitation; protein abundance decreased by menadione stress and induced by farnesol
AN4843	agdG	Putative alpha-glucosidase with a predicted role in maltose metabolism

[truncated: 3 more sheets: Table S6-Afl, Table S7, Table S8]
